# Supplementary material for: Investigating the Alleviating Effects of Dihydromyricetin on Subclinical Mastitis in Dairy Cows: Insights from Gut Microbiota and Metabolomic Analysis
Source: Microorganisms. 2025 Aug 13;13(8):1890. doi: 10.3390/microorganisms13081890 (PMC12388848; doi:10.3390/microorganisms13081890)
Supplement: Supplementary file 1 [file microorganisms-13-01890-s001.zip]

Archive with 1 entries (1 files):
- microorganisms-3786234-supplementary.xlsx
