# Supplementary material for: Investigating the Alleviating Effects of Dihydromyricetin on Subclinical Mastitis in Dairy Cows: Insights from Gut Microbiota and Metabolomic Analysis
Source: Microorganisms. 2025 Aug 13;13(8):1890. doi: 10.3390/microorganisms13081890 (PMC12388848; doi:10.3390/microorganisms13081890)
Supplement: Supplementary file 1 [file microorganisms-13-01890-s001.zip › microorganisms-3786234-supplementary.xlsx]

## Sheet: Table S1
Supplementary table1. Ingredients and nutrient levels in TMR (air-dry basis, %)
Ingredients	Content/%	Nutrient component	Nutrient levels
Corn silage	49.35	NEL(MJ/kg)	6.8
Peanut vine	1.95	Crude Protein/%	15.26
Beet pulp	3.25	Neutral detergent fiber/%	42.25
Brewer's grains	19.68	Acid detergent fiber/%	27.27
Leymus chinensis	3.25	Ca/%	1.18
Concentrate supplement1	22.26	TP/%	0.32
Baking soda	0.26
Total	100
1)per kg of concentrate supplement contains: Fe 350 mg, Cu 425 mg, Mn 500 mg, Zn 2100 mg, Co 25 mg, Se 13 mg, I 5 mg, Vitamin A 110000 IU, Vitamin D 66000 IU, Vitamin E 2700 IU.
2)NEL was a calculated value, while the others were measured values.

## Sheet: Table S2
Supplementary table2. Effects of dietary supplementation with DMY on the taxonomic composition of fecal microbiota in SM cows at phylum level
Taxon	SM	SM-DMY	SEM	P-value
d__Bacteria;p__Firmicutes	0.643833	0.609709	0.00880168	0.14172
d__Bacteria;p__Bacteroidetes	0.306346	0.34595	0.00888261	0.0253473
d__Bacteria;p__Tenericutes	0.0177007	0.0150317	0.00167883	0.406234
d__Bacteria;p__Spirochaetes	0.00729136	0.0120679	0.00132798	0.0845335
d__Bacteria;p__Verrucomicrobia	0.00675145	0.00271582	0.000936214	0.0639193
d__Bacteria;p__Proteobacteria	0.00399756	0.00190901	0.000464135	0.00404098
d__Bacteria;p__Actinobacteria	0.00362851	0.0046423	0.000390181	0.14172
d__Bacteria;p__Cyanobacteria	0.00305368	0.000630139	0.000566448	0.0127163
d__Bacteria;p__Fibrobacteres	0.0019143	0.00147186	0.00025984	0.565299
d__Bacteria;p__TM7	0.00188006	0.00290064	0.000328631	0.277439
d__Bacteria;p__unclassified_Bacteria	0.00183442	0.00165282	0.000155808	0.749394
d__Bacteria;p__unidentified_Bacteria	0.00124609	0.00103489	0.000181999	0.565299
d__Bacteria;p__Elusimicrobia	0.000159577	3.12943e-05	3.18254e-05	0.0166717
d__Bacteria;p__Lentisphaerae	0.00013165	0.000121462	2.63297e-05	0.522446
d__Bacteria;p__Fusobacteria	0.000124836	4.50231e-05	4.32191e-05	0.723521
d__Bacteria;p__Chloroflexi	5.69589e-05	3.95374e-05	1.67146e-05	0.689909
d__Bacteria;p__Acidobacteria	1.37143e-05	4.91429e-06	5.10267e-06	0.423667
d__Bacteria;p__Synergistetes	1.08571e-05	2.56543e-05	9.23577e-06	0.298191
d__Bacteria;p__OD1	8.37143e-06	0	4.18571e-06	0.317311
d__Bacteria;p__GN02	5.57143e-06	0	2.78571e-06	0.317311
d__Bacteria;p__Deferribacteres	5.42857e-06	0	2.71429e-06	0.317311
d__Bacteria;p__Chlorobi	5.42857e-06	0	2.71429e-06	0.317311
d__Bacteria;p__Nitrospirae	0	1.22857e-05	6.14286e-06	0.317311
d__Bacteria;p__Gemmatimonadetes	0	4.25714e-06	2.12857e-06	0.317311

## Sheet: Table S3
Supplementary table3. Effects of dietary supplementation with DMY on the taxonomic composition of fecal microbiota in SM cows at genus level
Taxon	SM	SM-DMY	SEM	P-value
d__Bacteria;p__Firmicutes;c__Clostridia;o__Clostridiales;f__Ruminococcaceae;g__unidentified_Ruminococcaceae	0.306922	0.298513	0.00630848	0.749394
d__Bacteria;p__Bacteroidetes;c__Bacteroidia;o__Bacteroidales;f__unidentified_Bacteroidales;g__unidentified_Bacteroidales	0.126267	0.149503	0.00599375	0.0639193
d__Bacteria;p__Firmicutes;c__Clostridia;o__Clostridiales;f__unidentified_Clostridiales;g__unidentified_Clostridiales	0.0557723	0.051799	0.00201996	0.482203
d__Bacteria;p__Firmicutes;c__Clostridia;o__Clostridiales;f__unclassified_Clostridiales;g__unclassified_Clostridiales	0.0497691	0.0429674	0.00174803	0.0476454
d__Bacteria;p__Bacteroidetes;c__Bacteroidia;o__Bacteroidales;f__Bacteroidaceae;g__5-7N15	0.0351702	0.0296535	0.00245687	0.337904
d__Bacteria;p__Firmicutes;c__Clostridia;o__Clostridiales;f__Ruminococcaceae;g__Oscillospira	0.0315828	0.0238117	0.00184763	0.0350057
d__Bacteria;p__Firmicutes;c__Clostridia;o__Clostridiales;f__Ruminococcaceae;g__unclassified_Ruminococcaceae	0.0304495	0.0293536	0.000782	0.654721
d__Bacteria;p__Bacteroidetes;c__Bacteroidia;o__Bacteroidales;f__[Paraprevotellaceae];g__CF231	0.0287627	0.0281416	0.00134201	0.749394
d__Bacteria;p__Firmicutes;c__Clostridia;o__Clostridiales;f__Lachnospiraceae;g__unidentified_Lachnospiraceae	0.027773	0.0305561	0.00188761	0.406234
d__Bacteria;p__Bacteroidetes;c__Bacteroidia;o__Bacteroidales;f__Bacteroidaceae;g__unidentified_Bacteroidaceae	0.023891	0.0195301	0.00126347	0.0845335
d__Bacteria;p__Bacteroidetes;c__Bacteroidia;o__Bacteroidales;f__Rikenellaceae;g__unidentified_Rikenellaceae	0.0232282	0.0269505	0.00123745	0.0845335
d__Bacteria;p__Firmicutes;c__Clostridia;o__Clostridiales;f__Ruminococcaceae;g__Ruminococcus	0.0207205	0.0242587	0.00135806	0.337904
d__Bacteria;p__Firmicutes;c__Clostridia;o__Clostridiales;f__Clostridiaceae;g__Clostridium	0.0186813	0.0169776	0.000810689	0.0350057
d__Bacteria;p__Firmicutes;c__Clostridia;o__Clostridiales;f__Christensenellaceae;g__unidentified_Christensenellaceae	0.0182874	0.0133294	0.00120868	0.0180865
d__Bacteria;p__Tenericutes;c__Mollicutes;o__RF39;f__unidentified_RF39;g__unidentified_RF39	0.0153394	0.0128368	0.00161617	0.565299
d__Bacteria;p__Firmicutes;c__Clostridia;o__Clostridiales;f__[Mogibacteriaceae];g__unidentified_[Mogibacteriaceae]	0.0150502	0.0107315	0.00113533	0.0639193
d__Bacteria;p__Bacteroidetes;c__Bacteroidia;o__Bacteroidales;f__p-2534-18B5;g__unidentified_p-2534-18B5	0.0137089	0.0104804	0.00148067	0.277439
d__Bacteria;p__Bacteroidetes;c__Bacteroidia;o__Bacteroidales;f__RF16;g__unidentified_RF16	0.0134275	0.0288358	0.0029002	0.00880862
d__Bacteria;p__Bacteroidetes;c__Bacteroidia;o__Bacteroidales;f__S24-7;g__unidentified_S24-7	0.00967299	0.0154768	0.00101793	0.00267579
d__Bacteria;p__Firmicutes;c__Clostridia;o__Clostridiales;f__Peptococcaceae;g__rc4-4	0.00911559	0.00374134	0.00127469	0.0253473
d__Bacteria;p__Firmicutes;c__Clostridia;o__Clostridiales;f__Peptostreptococcaceae;g__[Clostridium]	0.00811307	0.00552667	0.000848576	0.337904
d__Bacteria;p__Bacteroidetes;c__Bacteroidia;o__Bacteroidales;f__BS11;g__unidentified_BS11	0.00652724	0.00542092	0.000454763	0.14172
d__Bacteria;p__Spirochaetes;c__Spirochaetes;o__Spirochaetales;f__Spirochaetaceae;g__Treponema	0.00593497	0.0091887	0.00104351	0.179712
d__Bacteria;p__Firmicutes;c__Clostridia;o__Clostridiales;f__Lachnospiraceae;g__Dorea	0.00582726	0.00702422	0.000629655	0.406234
d__Bacteria;p__Bacteroidetes;c__Bacteroidia;o__Bacteroidales;f__Porphyromonadaceae;g__Paludibacter	0.00538159	0.00781656	0.000644682	0.110223
d__Bacteria;p__Bacteroidetes;c__Bacteroidia;o__Bacteroidales;f__[Paraprevotellaceae];g__YRC22	0.00506537	0.00804316	0.00108209	0.14172
d__Bacteria;p__Firmicutes;c__Clostridia;o__Clostridiales;f__Lachnospiraceae;g__Coprococcus	0.00417111	0.00614278	0.000522337	0.0476454
d__Bacteria;p__Firmicutes;c__Clostridia;o__Clostridiales;f__Lachnospiraceae;g__unclassified_Lachnospiraceae	0.00391679	0.00623341	0.000635166	0.110223
d__Bacteria;p__Firmicutes;c__Bacilli;o__Turicibacterales;f__Turicibacteraceae;g__Turicibacter	0.00385659	0.00545194	0.000700149	0.337904
d__Bacteria;p__Firmicutes;c__Clostridia;o__Clostridiales;f__Veillonellaceae;g__Phascolarctobacterium	0.00385033	0.001144	0.000564008	0.0127163
d__Bacteria;p__Verrucomicrobia;c__Verrucomicrobiae;o__Verrucomicrobiales;f__Verrucomicrobiaceae;g__Akkermansia	0.00366932	0.0018227	0.00067329	0.0476454
d__Bacteria;p__Firmicutes;c__Clostridia;o__Clostridiales;f__Lachnospiraceae;g__Butyrivibrio	0.00360781	0.00463079	0.000399201	0.224799
d__Bacteria;p__Firmicutes;c__Clostridia;o__Clostridiales;f__Peptostreptococcaceae;g__unidentified_Peptostreptococcaceae	0.00336186	0.00196348	0.000458267	0.14172
d__Bacteria;p__Cyanobacteria;c__4C0d-2;o__YS2;f__unidentified_YS2;g__unidentified_YS2	0.00305368	0.000630143	0.000566448	0.0127163
d__Bacteria;p__Firmicutes;c__Erysipelotrichi;o__Erysipelotrichales;f__Erysipelotrichaceae;g__unidentified_Erysipelotrichaceae	0.00282228	0.00369852	0.000339224	0.14172
d__Bacteria;p__Bacteroidetes;c__Bacteroidia;o__Bacteroidales;f__[Paraprevotellaceae];g__[Prevotella]	0.00268008	0.00263303	0.000317729	0.565299
d__Bacteria;p__Bacteroidetes;c__Bacteroidia;o__Bacteroidales;f__unclassified_Bacteroidales;g__unclassified_Bacteroidales	0.00253313	0.00348039	0.000268348	0.110223
d__Bacteria;p__Bacteroidetes;c__Bacteroidia;o__Bacteroidales;f__Bacteroidaceae;g__Bacteroides	0.00244381	0.00227203	0.000197804	0.749394
d__Bacteria;p__Verrucomicrobia;c__Verruco-5;o__WCHB1-41;f__RFP12;g__unidentified_RFP12	0.00231223	0.000651666	0.000362513	0.0127163
d__Bacteria;p__Firmicutes;c__Clostridia;o__Clostridiales;f__Lachnospiraceae;g__Blautia	0.00206957	0.00266994	0.000323353	0.749394
d__Bacteria;p__Tenericutes;c__RF3;o__ML615J-28;f__unidentified_ML615J-28;g__unidentified_ML615J-28	0.00205751	0.00165289	0.00027593	0.565299
d__Bacteria;p__Fibrobacteres;c__Fibrobacteria;o__Fibrobacterales;f__Fibrobacteraceae;g__Fibrobacter	0.0019143	0.00147186	0.00025984	0.565299
d__Bacteria;p__TM7;c__TM7-3;o__CW040;f__F16;g__unidentified_F16	0.00187563	0.00290064	0.000328712	0.277439
d__Bacteria;p__Bacteroidetes;c__Bacteroidia;o__Bacteroidales;f__Prevotellaceae;g__Prevotella	0.00186837	0.00204738	0.000181552	0.277439
d__Bacteria;p__unclassified_Bacteria;c__unclassified_Bacteria;o__unclassified_Bacteria;f__unclassified_Bacteria;g__unclassified_Bacteria	0.00183442	0.00165282	0.000155808	0.749394
d__Bacteria;p__Firmicutes;c__Clostridia;o__Clostridiales;f__Lachnospiraceae;g__Roseburia	0.00180765	0.00504786	0.000658347	0.0253473
d__Bacteria;p__Firmicutes;c__Clostridia;o__Clostridiales;f__Clostridiaceae;g__SMB53	0.00173836	0.0014317	0.000252212	0.277439
d__Bacteria;p__Actinobacteria;c__Coriobacteriia;o__Coriobacteriales;f__Coriobacteriaceae;g__unidentified_Coriobacteriaceae	0.00156736	0.00170854	0.00017703	0.654721
d__Bacteria;p__Proteobacteria;c__Deltaproteobacteria;o__GMD14H09;f__unidentified_GMD14H09;g__unidentified_GMD14H09	0.0013803	0.0001493	0.000403305	0.0964307
d__Bacteria;p__Bacteroidetes;c__Bacteroidia;o__Bacteroidales;f__[Barnesiellaceae];g__unidentified_[Barnesiellaceae]	0.00136924	0.00151057	0.000122192	0.654721
d__Bacteria;p__Spirochaetes;c__Spirochaetes;o__M2PT2-76;f__unidentified_M2PT2-76;g__unidentified_M2PT2-76	0.00130837	0.00286019	0.000592872	0.0639193
d__Bacteria;p__Bacteroidetes;c__Bacteroidia;o__Bacteroidales;f__[Paraprevotellaceae];g__unidentified_[Paraprevotellaceae]	0.00129372	0.00138594	0.000112075	0.94906
d__Bacteria;p__Firmicutes;c__Clostridia;o__Clostridiales;f__Clostridiaceae;g__unidentified_Clostridiaceae	0.00126377	0.00100791	0.000220792	0.565299
d__Bacteria;p__unidentified_Bacteria;c__unidentified_Bacteria;o__unidentified_Bacteria;f__unidentified_Bacteria;g__unidentified_Bacteria	0.00124609	0.00103489	0.000181999	0.565299
d__Bacteria;p__Bacteroidetes;c__Bacteroidia;o__Bacteroidales;f__Bacteroidaceae;g__BF311	0.0011959	0.000660272	0.000137375	0.0253473
d__Bacteria;p__Firmicutes;c__Clostridia;o__Clostridiales;f__Lachnospiraceae;g__Epulopiscium	0.000948067	0.0011502	0.000234417	0.898215
d__Bacteria;p__Firmicutes;c__Bacilli;o__Lactobacillales;f__Lactobacillaceae;g__Lactobacillus	0.000840645	0.000995155	0.000136192	0.482203
d__Bacteria;p__Firmicutes;c__Clostridia;o__Clostridiales;f__[Mogibacteriaceae];g__Mogibacterium	0.000832846	0.000518955	9.48819e-05	0.179712
d__Bacteria;p__Firmicutes;c__Clostridia;o__Clostridiales;f__Veillonellaceae;g__Anaerovibrio	0.000796348	0.00100398	0.000170397	0.277439
d__Bacteria;p__Proteobacteria;c__Deltaproteobacteria;o__Desulfovibrionales;f__Desulfovibrionaceae;g__unidentified_Desulfovibrionaceae	0.000729323	0.00015959	0.000124652	0.0126184
d__Bacteria;p__Actinobacteria;c__Coriobacteriia;o__Coriobacteriales;f__Coriobacteriaceae;g__Adlercreutzia	0.000655474	0.000423478	8.13848e-05	0.14172
d__Bacteria;p__Firmicutes;c__Bacilli;o__Bacillales;f__Planococcaceae;g__unclassified_Planococcaceae	0.000628085	7.47875e-05	0.000200561	0.0478733
d__Bacteria;p__Bacteroidetes;c__Bacteroidia;o__Bacteroidales;f__[Odoribacteraceae];g__Odoribacter	0.000604352	0.000470105	6.94096e-05	0.337904
d__Bacteria;p__Firmicutes;c__Clostridia;o__Clostridiales;f__Dehalobacteriaceae;g__Dehalobacterium	0.000590826	0.000140783	0.000102344	0.00404098
d__Bacteria;p__Bacteroidetes;c__Bacteroidia;o__Bacteroidales;f__Porphyromonadaceae;g__Parabacteroides	0.000581148	0.000695388	5.56814e-05	0.224799
d__Bacteria;p__Firmicutes;c__Clostridia;o__Clostridiales;f__Clostridiaceae;g__unclassified_Clostridiaceae	0.000534314	0.000650498	0.000149085	0.406234
d__Bacteria;p__Firmicutes;c__Erysipelotrichi;o__Erysipelotrichales;f__Erysipelotrichaceae;g__p-75-a5	0.000522153	0.000466	4.15208e-05	0.654721
d__Bacteria;p__Firmicutes;c__Clostridia;o__Clostridiales;f__Lachnospiraceae;g__Anaerostipes	0.000479657	0.000941595	0.000157089	0.14172
d__Bacteria;p__Verrucomicrobia;c__Verruco-5;o__WCHB1-41;f__unidentified_WCHB1-41;g__unidentified_WCHB1-41	0.000474016	0.000146894	0.000134393	0.327038
d__Bacteria;p__Firmicutes;c__Clostridia;o__Clostridiales;f__Peptococcaceae;g__unidentified_Peptococcaceae	0.000448304	0.000217913	6.42622e-05	0.14172
d__Bacteria;p__Actinobacteria;c__Actinobacteria;o__Actinomycetales;f__Corynebacteriaceae;g__Corynebacterium	0.000428698	0.00142205	0.000243471	0.0476454
d__Bacteria;p__Firmicutes;c__Erysipelotrichi;o__Erysipelotrichales;f__Erysipelotrichaceae;g__Allobaculum	0.000397858	0.000305505	8.83134e-05	0.748323
d__Bacteria;p__Firmicutes;c__Bacilli;o__Bacillales;f__Thermoactinomycetaceae;g__Thermoactinomyces	0.000372656	0.000346424	6.24879e-05	0.847841
d__Bacteria;p__Firmicutes;c__Clostridia;o__Clostridiales;f__Dehalobacteriaceae;g__unidentified_Dehalobacteriaceae	0.000358576	0.000174413	4.68647e-05	0.110223
d__Bacteria;p__Firmicutes;c__Erysipelotrichi;o__Erysipelotrichales;f__Erysipelotrichaceae;g__[Eubacterium]	0.000337007	0.00023777	7.65548e-05	0.798081
d__Bacteria;p__Bacteroidetes;c__Bacteroidia;o__Bacteroidales;f__Rikenellaceae;g__Alistipes	0.000310891	0.000436298	5.68059e-05	0.337904
d__Bacteria;p__Proteobacteria;c__Alphaproteobacteria;o__unidentified_Alphaproteobacteria;f__unidentified_Alphaproteobacteria;g__unidentified_Alphaproteobacteria	0.000303978	0.000258514	4.76774e-05	0.200841
d__Bacteria;p__Firmicutes;c__Erysipelotrichi;o__Erysipelotrichales;f__Erysipelotrichaceae;g__Coprobacillus	0.000300214	0.000353249	7.42037e-05	0.522446
d__Bacteria;p__Verrucomicrobia;c__Verruco-5;o__WCHB1-41;f__WCHB1-25;g__unidentified_WCHB1-25	0.000295879	9.45632e-05	5.43552e-05	0.0627526
d__Bacteria;p__Firmicutes;c__Erysipelotrichi;o__Erysipelotrichales;f__Erysipelotrichaceae;g__Bulleidia	0.000291409	0.000263482	3.75987e-05	0.94906
d__Bacteria;p__Firmicutes;c__Bacilli;o__Bacillales;f__Bacillaceae;g__Bacillus	0.000283724	5.15456e-05	8.39586e-05	0.33308
d__Bacteria;p__Firmicutes;c__Clostridia;o__Clostridiales;f__Veillonellaceae;g__Succiniclasticum	0.00027246	0.000420332	0.000131138	0.480267
d__Bacteria;p__Firmicutes;c__Clostridia;o__Clostridiales;f__Peptostreptococcaceae;g__unclassified_Peptostreptococcaceae	0.000271832	0.000122211	3.79066e-05	0.0733216
d__Bacteria;p__Actinobacteria;c__Coriobacteriia;o__Coriobacteriales;f__Coriobacteriaceae;g__Atopobium	0.000264416	0.000219678	4.88626e-05	0.847342
d__Bacteria;p__Proteobacteria;c__Alphaproteobacteria;o__RF32;f__unidentified_RF32;g__unidentified_RF32	0.000244968	7.66181e-05	5.10752e-05	0.222754
d__Bacteria;p__Firmicutes;c__Erysipelotrichi;o__Erysipelotrichales;f__Erysipelotrichaceae;g__L7A_E11	0.000231323	0.000219794	4.10158e-05	1
d__Bacteria;p__Firmicutes;c__Bacilli;o__Lactobacillales;f__Enterococcaceae;g__Enterococcus	0.0002303	5.30789e-05	0.000116162	0.916512
d__Bacteria;p__Proteobacteria;c__Alphaproteobacteria;o__Rhizobiales;f__Xanthobacteraceae;g__Xanthobacter	0.000229098	0	7.87321e-05	0.142213
d__Bacteria;p__Firmicutes;c__Clostridia;o__Clostridiales;f__Ruminococcaceae;g__Butyricicoccus	0.000220974	1.06454e-05	8.72153e-05	0.173697
d__Bacteria;p__Firmicutes;c__Clostridia;o__Clostridiales;f__Eubacteriaceae;g__Anaerofustis	0.000218677	0.000104714	3.15915e-05	0.0845335
d__Bacteria;p__Firmicutes;c__Clostridia;o__SHA-98;f__unidentified_SHA-98;g__unidentified_SHA-98	0.000192311	4.26782e-05	4.43731e-05	0.0654687
d__Bacteria;p__Proteobacteria;c__Gammaproteobacteria;o__Enterobacteriales;f__Enterobacteriaceae;g__unclassified_Enterobacteriaceae	0.000191866	0.000381706	9.56857e-05	0.337904
d__Bacteria;p__Firmicutes;c__Bacilli;o__Bacillales;f__unclassified_Bacillales;g__unclassified_Bacillales	0.000191862	0.000102477	3.67389e-05	0.306153
d__Bacteria;p__Firmicutes;c__Erysipelotrichi;o__Erysipelotrichales;f__Erysipelotrichaceae;g__RFN20	0.000190225	0.000205961	2.53034e-05	0.565299
d__Bacteria;p__Actinobacteria;c__Coriobacteriia;o__Coriobacteriales;f__Coriobacteriaceae;g__unclassified_Coriobacteriaceae	0.000185388	0.000205709	4.1757e-05	0.898215
d__Bacteria;p__Firmicutes;c__Bacilli;o__Bacillales;f__Bacillaceae;g__unclassified_Bacillaceae	0.000173976	0.000221705	3.99624e-05	0.565299
d__Bacteria;p__Firmicutes;c__Clostridia;o__Clostridiales;f__Ruminococcaceae;g__Faecalibacterium	0.000172089	0.000208532	5.15894e-05	0.894199
d__Bacteria;p__Bacteroidetes;c__Bacteroidia;o__Bacteroidales;f__Rikenellaceae;g__unclassified_Rikenellaceae	0.000169246	0.000214978	4.20804e-05	0.94906
d__Bacteria;p__Firmicutes;c__Clostridia;o__Clostridiales;f__Peptostreptococcaceae;g__Clostridium	0.00016622	0.000109802	2.8872e-05	0.179234
d__Bacteria;p__Elusimicrobia;c__Elusimicrobia;o__Elusimicrobiales;f__Elusimicrobiaceae;g__unidentified_Elusimicrobiaceae	0.000159587	3.12945e-05	3.18249e-05	0.0166717
d__Bacteria;p__Actinobacteria;c__Actinobacteria;o__Bifidobacteriales;f__Bifidobacteriaceae;g__unidentified_Bifidobacteriaceae	0.000151426	0.000262495	5.41389e-05	0.249632
d__Bacteria;p__Actinobacteria;c__Actinobacteria;o__Bifidobacteriales;f__Bifidobacteriaceae;g__Bifidobacterium	0.000146105	0.00014839	3.80594e-05	0.844595
d__Bacteria;p__Firmicutes;c__Bacilli;o__Bacillales;f__Planococcaceae;g__Solibacillus	0.000143507	2.12908e-06	5.77268e-05	0.423667
d__Bacteria;p__Firmicutes;c__Clostridia;o__Clostridiales;f__Veillonellaceae;g__unidentified_Veillonellaceae	0.00013254	0.000254324	5.77163e-05	0.121037
d__Bacteria;p__Firmicutes;c__Bacilli;o__Bacillales;f__Planococcaceae;g__Lysinibacillus	0.000131717	2.12908e-05	2.94701e-05	0.0626874
d__Bacteria;p__Proteobacteria;c__Alphaproteobacteria;o__Rickettsiales;f__unidentified_Rickettsiales;g__unidentified_Rickettsiales	0.000116795	0.000170565	3.56034e-05	0.847841
d__Bacteria;p__Bacteroidetes;c__Bacteroidia;o__Bacteroidales;f__Bacteroidaceae;g__unclassified_Bacteroidaceae	0.000114537	0.000145155	1.74239e-05	0.482203
d__Bacteria;p__Proteobacteria;c__Deltaproteobacteria;o__Desulfovibrionales;f__Desulfovibrionaceae;g__Desulfovibrio	0.000113132	0.000183157	6.16859e-05	0.387339
d__Bacteria;p__Proteobacteria;c__Gammaproteobacteria;o__Aeromonadales;f__Succinivibrionaceae;g__Succinivibrio	0.00011006	4.81192e-05	3.19116e-05	0.837829
d__Bacteria;p__Proteobacteria;c__Betaproteobacteria;o__Hydrogenophilales;f__Hydrogenophilaceae;g__Thiobacillus	0.000109983	2.05053e-05	4.22984e-05	0.298191
d__Bacteria;p__Tenericutes;c__Mollicutes;o__Anaeroplasmatales;f__Anaeroplasmataceae;g__unidentified_Anaeroplasmataceae	0.000105239	0.000255728	5.8685e-05	0.0777024
d__Bacteria;p__Firmicutes;c__Bacilli;o__Bacillales;f__Thermoactinomycetaceae;g__unidentified_Thermoactinomycetaceae	9.6961e-05	8.84526e-05	3.63663e-05	0.823249
d__Bacteria;p__Lentisphaerae;c__[Lentisphaeria];o__Victivallales;f__Victivallaceae;g__unidentified_Victivallaceae	9.69102e-05	0.000100942	2.62624e-05	0.796094
d__Bacteria;p__Firmicutes;c__Clostridia;o__Clostridiales;f__Lachnospiraceae;g__[Ruminococcus]	9.66815e-05	0.000157341	3.48196e-05	0.2449
d__Bacteria;p__Actinobacteria;c__Actinobacteria;o__Actinomycetales;f__Mycobacteriaceae;g__Mycobacterium	8.64708e-05	0	3.53941e-05	0.142213
d__Bacteria;p__Fusobacteria;c__Fusobacteriia;o__Fusobacteriales;f__Fusobacteriaceae;g__u114	8.49992e-05	0	3.34492e-05	0.142213
d__Bacteria;p__Tenericutes;c__CK-1C4-19;o__unidentified_CK-1C4-19;f__unidentified_CK-1C4-19;g__unidentified_CK-1C4-19	7.79522e-05	8.99099e-05	2.91084e-05	0.632958
d__Bacteria;p__Firmicutes;c__Bacilli;o__Bacillales;f__Bacillaceae;g__unidentified_Bacillaceae	7.78863e-05	2.21566e-05	2.06632e-05	0.202831
d__Bacteria;p__Firmicutes;c__Bacilli;o__Lactobacillales;f__Streptococcaceae;g__Lactococcus	7.66159e-05	0.000199869	5.86356e-05	0.412777
d__Bacteria;p__Firmicutes;c__Bacilli;o__Bacillales;f__Staphylococcaceae;g__Staphylococcus	7.53709e-05	0.000132718	4.97485e-05	0.378713
d__Bacteria;p__Firmicutes;c__Erysipelotrichi;o__Erysipelotrichales;f__Erysipelotrichaceae;g__unclassified_Erysipelotrichaceae	7.21209e-05	0.000180236	2.60819e-05	0.0636275
d__Bacteria;p__Firmicutes;c__Clostridia;o__Clostridiales;f__Peptococcaceae;g__unclassified_Peptococcaceae	7.11803e-05	4.14089e-05	2.49059e-05	0.940647
d__Bacteria;p__Firmicutes;c__Clostridia;o__Clostridiales;f__Lachnospiraceae;g__Clostridium	7.05387e-05	0.00012625	4.5254e-05	0.205601
d__Bacteria;p__Firmicutes;c__Bacilli;o__Bacillales;f__Bacillaceae;g__Oceanobacillus	5.96866e-05	0.000141983	4.36673e-05	0.205601
d__Bacteria;p__Firmicutes;c__Bacilli;o__Bacillales;f__Planococcaceae;g__unidentified_Planococcaceae	5.03746e-05	0	1.3751e-05	0.0250462
d__Bacteria;p__Firmicutes;c__Bacilli;o__Lactobacillales;f__Streptococcaceae;g__Streptococcus	5.01038e-05	7.6116e-05	3.83363e-05	0.533757
d__Bacteria;p__Firmicutes;c__Bacilli;o__Bacillales;f__Paenibacillaceae;g__Brevibacillus	4.93767e-05	4.65844e-05	1.59797e-05	0.733014
d__Bacteria;p__Tenericutes;c__Mollicutes;o__unidentified_Mollicutes;f__unidentified_Mollicutes;g__unidentified_Mollicutes	4.49083e-05	0	1.44618e-05	0.0619234
d__Bacteria;p__Firmicutes;c__unclassified_Firmicutes;o__unclassified_Firmicutes;f__unclassified_Firmicutes;g__unclassified_Firmicutes	4.29267e-05	5.07699e-05	1.28897e-05	0.594746
d__Bacteria;p__Proteobacteria;c__Alphaproteobacteria;o__Rhodospirillales;f__Acetobacteraceae;g__unclassified_Acetobacteraceae	4.17206e-05	1.72005e-05	1.39382e-05	0.298191
d__Bacteria;p__Firmicutes;c__Clostridia;o__Clostridiales;f__Veillonellaceae;g__unclassified_Veillonellaceae	4.16155e-05	3.0337e-05	1.48425e-05	0.395871
d__Bacteria;p__Fusobacteria;c__Fusobacteriia;o__Fusobacteriales;f__Fusobacteriaceae;g__Cetobacterium	3.98367e-05	2.41231e-05	1.70908e-05	0.656691
d__Bacteria;p__Firmicutes;c__Bacilli;o__Lactobacillales;f__Carnobacteriaceae;g__Granulicatella	3.96487e-05	0	1.98243e-05	0.317311
d__Bacteria;p__Proteobacteria;c__Deltaproteobacteria;o__Desulfuromonadales;f__Geobacteraceae;g__Geobacter	3.96487e-05	0	1.98243e-05	0.317311
d__Bacteria;p__Firmicutes;c__Clostridia;o__Clostridiales;f__Ruminococcaceae;g__Gemmiger	3.80853e-05	0	1.07451e-05	0.0619234
d__Bacteria;p__Proteobacteria;c__Gammaproteobacteria;o__Pseudomonadales;f__Moraxellaceae;g__Acinetobacter	3.76854e-05	0	1.88427e-05	0.317311
d__Bacteria;p__Actinobacteria;c__Actinobacteria;o__Actinomycetales;f__Micrococcaceae;g__Kocuria	3.75468e-05	0	1.28443e-05	0.142213
d__Bacteria;p__Firmicutes;c__Bacilli;o__Bacillales;f__Paenibacillaceae;g__Paenibacillus	3.61324e-05	5.12391e-06	8.32744e-06	0.0626874
d__Bacteria;p__Firmicutes;c__Clostridia;o__Clostridiales;f__Lachnospiraceae;g__Shuttleworthia	3.50485e-05	5.42486e-05	1.74984e-05	0.602233
d__Bacteria;p__Lentisphaerae;c__[Lentisphaeria];o__Z20;f__R4-45B;g__unidentified_R4-45B	3.47423e-05	7.28882e-06	9.78429e-06	0.173697
d__Bacteria;p__Firmicutes;c__Clostridia;o__Clostridiales;f__Veillonellaceae;g__Selenomonas	3.34982e-05	6.24458e-06	1.67999e-05	0.916512
d__Bacteria;p__Proteobacteria;c__Gammaproteobacteria;o__Aeromonadales;f__Succinivibrionaceae;g__Ruminobacter	3.25636e-05	1.49036e-05	1.06396e-05	0.378713
d__Bacteria;p__Bacteroidetes;c__Bacteroidia;o__Bacteroidales;f__Prevotellaceae;g__unidentified_Prevotellaceae	3.12022e-05	5.57545e-05	1.39227e-05	0.246128
d__Bacteria;p__Proteobacteria;c__Gammaproteobacteria;o__Enterobacteriales;f__Enterobacteriaceae;g__Klebsiella	3.0619e-05	5.6363e-05	3.10194e-05	0.916512
d__Bacteria;p__Proteobacteria;c__Epsilonproteobacteria;o__Campylobacterales;f__Helicobacteraceae;g__Helicobacter	3.05497e-05	0	1.26458e-05	0.142213
d__Bacteria;p__Tenericutes;c__Mollicutes;o__Anaeroplasmatales;f__Anaeroplasmataceae;g__Anaeroplasma	2.96347e-05	8.68254e-05	1.87215e-05	0.162587
d__Bacteria;p__Actinobacteria;c__Coriobacteriia;o__Coriobacteriales;f__Coriobacteriaceae;g__Collinsella	2.96223e-05	0	1.01232e-05	0.142213
d__Bacteria;p__Spirochaetes;c__Spirochaetes;o__Spirochaetales;f__Spirochaetaceae;g__unidentified_Spirochaetaceae	2.87976e-05	0	1.13594e-05	0.142213
d__Bacteria;p__Firmicutes;c__Bacilli;o__Bacillales;f__Planococcaceae;g__Sporosarcina	2.61171e-05	0	1.30585e-05	0.317311
d__Bacteria;p__Chloroflexi;c__Anaerolineae;o__Anaerolineales;f__Anaerolinaceae;g__Longilinea	2.51236e-05	9.04617e-06	1.30198e-05	0.916512
d__Bacteria;p__Tenericutes;c__Mollicutes;o__Mycoplasmatales;f__Mycoplasmataceae;g__unidentified_Mycoplasmataceae	2.46993e-05	7.39085e-05	2.33404e-05	0.502791
d__Bacteria;p__Firmicutes;c__Clostridia;o__Clostridiales;f__Lachnospiraceae;g__Syntrophococcus	2.44172e-05	3.12229e-05	1.90642e-05	0.916512
d__Bacteria;p__Firmicutes;c__Clostridia;o__Clostridiales;f__Veillonellaceae;g__Megamonas	2.41833e-05	3.5851e-05	1.39018e-05	0.872842
d__Bacteria;p__Firmicutes;c__Clostridia;o__Clostridiales;f__Clostridiaceae;g__Candidatus Arthromitus	2.09364e-05	5.91761e-05	2.49683e-05	0.533757
d__Bacteria;p__Firmicutes;c__Clostridia;o__Clostridiales;f__Eubacteriaceae;g__Pseudoramibacter_Eubacterium	2.08455e-05	1.02527e-05	1.12558e-05	0.916512
d__Bacteria;p__Proteobacteria;c__Gammaproteobacteria;o__Alteromonadales;f__Shewanellaceae;g__Shewanella	2.08455e-05	0	1.04227e-05	0.317311
d__Bacteria;p__Actinobacteria;c__Coriobacteriia;o__Coriobacteriales;f__Coriobacteriaceae;g__Olsenella	2.02863e-05	6.38725e-06	7.37458e-06	0.423667
d__Bacteria;p__Actinobacteria;c__Actinobacteria;o__Actinomycetales;f__Actinopolysporaceae;g__unidentified_Actinopolysporaceae	1.94333e-05	3.74675e-05	1.9171e-05	0.656691
d__Bacteria;p__Proteobacteria;c__TA18;o__PHOS-HD29;f__unidentified_PHOS-HD29;g__unidentified_PHOS-HD29	1.93438e-05	0	7.27198e-06	0.142213
d__Bacteria;p__Proteobacteria;c__Betaproteobacteria;o__Burkholderiales;f__Alcaligenaceae;g__Sutterella	1.92733e-05	4.32029e-05	1.31137e-05	0.502791
d__Bacteria;p__Spirochaetes;c__Spirochaetes;o__Sphaerochaetales;f__Sphaerochaetaceae;g__Sphaerochaeta	1.92217e-05	1.47432e-05	9.34019e-06	0.656691
d__Bacteria;p__Proteobacteria;c__Gammaproteobacteria;o__Xanthomonadales;f__Xanthomonadaceae;g__Lysobacter	1.89912e-05	0	9.49559e-06	0.317311
d__Bacteria;p__Bacteroidetes;c__Bacteroidia;o__Bacteroidales;f__[Paraprevotellaceae];g__unclassified_[Paraprevotellaceae]	1.84846e-05	2.65016e-05	8.69729e-06	0.479246
d__Bacteria;p__Firmicutes;c__Clostridia;o__Clostridiales;f__Clostridiaceae;g__02d06	1.82994e-05	1.36402e-05	9.85564e-06	0.656691
d__Bacteria;p__Firmicutes;c__Erysipelotrichi;o__Erysipelotrichales;f__Erysipelotrichaceae;g__gut	1.77999e-05	0	6.04637e-06	0.142213
d__Bacteria;p__Firmicutes;c__Bacilli;o__Bacillales;f__Sporolactobacillaceae;g__unidentified_Sporolactobacillaceae	1.77322e-05	0	8.86609e-06	0.317311
d__Bacteria;p__Proteobacteria;c__Deltaproteobacteria;o__unclassified_Deltaproteobacteria;f__unclassified_Deltaproteobacteria;g__unclassified_Deltaproteobacteria	1.72406e-05	0	5.85913e-06	0.142213
d__Bacteria;p__Proteobacteria;c__Gammaproteobacteria;o__Aeromonadales;f__Succinivibrionaceae;g__unidentified_Succinivibrionaceae	1.69949e-05	6.38725e-06	6.94587e-06	0.533757
d__Bacteria;p__Proteobacteria;c__Alphaproteobacteria;o__Sphingomonadales;f__Sphingomonadaceae;g__Sphingomonas	1.67491e-05	0	8.37454e-06	0.317311
d__Bacteria;p__Chloroflexi;c__Anaerolineae;o__Anaerolineales;f__Anaerolinaceae;g__SHD-231	1.62782e-05	1.52907e-05	9.20357e-06	0.656691
d__Bacteria;p__Firmicutes;c__Clostridia;o__Clostridiales;f__Veillonellaceae;g__Dialister	1.62782e-05	2.9262e-05	1.22588e-05	0.533757
d__Bacteria;p__Tenericutes;c__unclassified_Tenericutes;o__unclassified_Tenericutes;f__unclassified_Tenericutes;g__unclassified_Tenericutes	1.57498e-05	0	5.53215e-06	0.142213
d__Bacteria;p__Proteobacteria;c__Betaproteobacteria;o__Burkholderiales;f__Comamonadaceae;g__Acidovorax	1.52495e-05	0	7.62474e-06	0.317311
d__Bacteria;p__Proteobacteria;c__Betaproteobacteria;o__Burkholderiales;f__Comamonadaceae;g__unclassified_Comamonadaceae	1.48896e-05	1.24892e-05	9.34172e-06	0.916512
d__Bacteria;p__Firmicutes;c__Bacilli;o__Bacillales;f__Alicyclobacillaceae;g__Alicyclobacillus	1.39177e-05	0	6.95886e-06	0.317311
d__Bacteria;p__Firmicutes;c__Clostridia;o__Clostridiales;f__Ruminococcaceae;g__Clostridium	1.30585e-05	6.83511e-06	7.13289e-06	0.916512
d__Bacteria;p__Bacteroidetes;c__Bacteroidia;o__Bacteroidales;f__Prevotellaceae;g__unclassified_Prevotellaceae	1.19553e-05	2.51153e-05	8.2309e-06	0.709684
d__Bacteria;p__Actinobacteria;c__Actinobacteria;o__Actinomycetales;f__Micromonosporaceae;g__unidentified_Micromonosporaceae	1.11342e-05	0	5.56709e-06	0.317311
d__Bacteria;p__Chloroflexi;c__Thermomicrobia;o__JG30-KF-CM45;f__unidentified_JG30-KF-CM45;g__unidentified_JG30-KF-CM45	1.11342e-05	9.17258e-06	6.06881e-06	0.656691
d__Bacteria;p__Actinobacteria;c__Actinobacteria;o__Actinomycetales;f__Thermomonosporaceae;g__unclassified_Thermomonosporaceae	1.08521e-05	0	5.42605e-06	0.317311
d__Bacteria;p__Proteobacteria;c__Betaproteobacteria;o__Burkholderiales;f__Oxalobacteraceae;g__Massilia	1.08521e-05	0	5.42605e-06	0.317311
d__Bacteria;p__Synergistetes;c__Synergistia;o__Synergistales;f__Synergistaceae;g__unidentified_Synergistaceae	1.08521e-05	2.05259e-05	9.21364e-06	0.533757
d__Bacteria;p__Firmicutes;c__Clostridia;o__Clostridiales;f__Veillonellaceae;g__Sporomusa	9.7939e-06	0	4.89695e-06	0.317311
d__Bacteria;p__Bacteroidetes;c__Bacteroidia;o__Bacteroidales;f__Rikenellaceae;g__Blvii28	9.14969e-06	0	4.57484e-06	0.317311
d__Bacteria;p__Firmicutes;c__Bacilli;o__Bacillales;f__Planococcaceae;g__Bacillus	9.14969e-06	0	4.57484e-06	0.317311
d__Bacteria;p__Proteobacteria;c__Alphaproteobacteria;o__Rhizobiales;f__Hyphomicrobiaceae;g__Devosia	9.14969e-06	1.02527e-05	6.60306e-06	0.916512
d__Bacteria;p__Firmicutes;c__Bacilli;o__Bacillales;f__Planococcaceae;g__Rummeliibacillus	8.93378e-06	0	4.46689e-06	0.317311
d__Bacteria;p__Actinobacteria;c__Actinobacteria;o__Actinomycetales;f__Actinomycetaceae;g__unidentified_Actinomycetaceae	8.86609e-06	4.25816e-06	4.7679e-06	0.916512
d__Bacteria;p__Firmicutes;c__Bacilli;o__unclassified_Bacilli;f__unclassified_Bacilli;g__unclassified_Bacilli	8.37454e-06	1.27745e-05	7.36312e-06	0.916512
d__Bacteria;p__OD1;c__unidentified_OD1;o__unidentified_OD1;f__unidentified_OD1;g__unidentified_OD1	8.37454e-06	0	4.18727e-06	0.317311
d__Bacteria;p__Proteobacteria;c__Gammaproteobacteria;o__Pseudomonadales;f__Pseudomonadaceae;g__unidentified_Pseudomonadaceae	8.37454e-06	0	4.18727e-06	0.317311
d__Bacteria;p__Firmicutes;c__Clostridia;o__Clostridiales;f__[Tissierellaceae];g__Peptoniphilus	8.35064e-06	0	4.17532e-06	0.317311
d__Bacteria;p__Proteobacteria;c__Alphaproteobacteria;o__Rhizobiales;f__unidentified_Rhizobiales;g__unidentified_Rhizobiales	8.35064e-06	0	4.17532e-06	0.317311
d__Bacteria;p__Proteobacteria;c__Deltaproteobacteria;o__Myxococcales;f__Myxococcaceae;g__Anaeromyxobacter	8.35064e-06	0	4.17532e-06	0.317311
d__Bacteria;p__Acidobacteria;c__Solibacteres;o__Solibacterales;f__unidentified_Solibacterales;g__unidentified_Solibacterales	8.13908e-06	4.91442e-06	4.58918e-06	0.916512
d__Bacteria;p__Bacteroidetes;c__[Saprospirae];o__[Saprospirales];f__Chitinophagaceae;g__unidentified_Chitinophagaceae	8.13908e-06	0	4.06954e-06	0.317311
d__Bacteria;p__Proteobacteria;c__Alphaproteobacteria;o__Rhodospirillales;f__Rhodospirillaceae;g__Phaeospirillum	8.13908e-06	0	4.06954e-06	0.317311
d__Bacteria;p__Proteobacteria;c__Betaproteobacteria;o__unclassified_Betaproteobacteria;f__unclassified_Betaproteobacteria;g__unclassified_Betaproteobacteria	8.13908e-06	4.91442e-06	4.58918e-06	0.916512
d__Bacteria;p__Firmicutes;c__Bacilli;o__Lactobacillales;f__Leuconostocaceae;g__Leuconostoc	6.52927e-06	0	3.26463e-06	0.317311
d__Bacteria;p__Proteobacteria;c__Alphaproteobacteria;o__Rhizobiales;f__Beijerinckiaceae;g__unclassified_Beijerinckiaceae	6.52927e-06	0	3.26463e-06	0.317311
d__Bacteria;p__Proteobacteria;c__Alphaproteobacteria;o__Sphingomonadales;f__Sphingomonadaceae;g__Sphingosinicella	6.09979e-06	0	3.0499e-06	0.317311
d__Bacteria;p__Firmicutes;c__Bacilli;o__Bacillales;f__unidentified_Bacillales;g__unidentified_Bacillales	6.04818e-06	1.03042e-05	4.06995e-06	0.872842
d__Bacteria;p__Firmicutes;c__Bacilli;o__Bacillales;f__Planococcaceae;g__Staphylococcus	5.76147e-06	0	1.95837e-06	0.142213
d__Bacteria;p__Acidobacteria;c__Solibacteres;o__Solibacterales;f__Solibacteraceae;g__Candidatus Solibacter	5.56709e-06	0	2.78355e-06	0.317311
d__Bacteria;p__GN02;c__BD1-5;o__unidentified_BD1-5;f__unidentified_BD1-5;g__unidentified_BD1-5	5.56709e-06	0	2.78355e-06	0.317311
d__Bacteria;p__Tenericutes;c__Mollicutes;o__unclassified_Mollicutes;f__unclassified_Mollicutes;g__unclassified_Mollicutes	5.56709e-06	2.34224e-05	8.14615e-06	0.423667
d__Bacteria;p__Actinobacteria;c__Coriobacteriia;o__Coriobacteriales;f__Coriobacteriaceae;g__Enterococcus	5.42605e-06	9.36686e-06	5.22879e-06	0.916512
d__Bacteria;p__Chlorobi;c__OPB56;o__unidentified_OPB56;f__unidentified_OPB56;g__unidentified_OPB56	5.42605e-06	0	2.71303e-06	0.317311
d__Bacteria;p__Deferribacteres;c__Deferribacteres;o__Deferribacterales;f__Deferribacteraceae;g__Mucispirillum	5.42605e-06	0	2.71303e-06	0.317311
d__Bacteria;p__Firmicutes;c__Clostridia;o__Clostridiales;f__Caldicoprobacteraceae;g__Caldicoprobacter	5.42605e-06	0	2.71303e-06	0.317311
d__Bacteria;p__Proteobacteria;c__Alphaproteobacteria;o__Rhodobacterales;f__Hyphomonadaceae;g__unidentified_Hyphomonadaceae	5.42605e-06	0	2.71303e-06	0.317311
d__Bacteria;p__Proteobacteria;c__Alphaproteobacteria;o__Rhodospirillales;f__Rhodospirillaceae;g__unidentified_Rhodospirillaceae	5.42605e-06	0	2.71303e-06	0.317311
d__Bacteria;p__Proteobacteria;c__Gammaproteobacteria;o__Thiotrichales;f__Piscirickettsiaceae;g__unidentified_Piscirickettsiaceae	5.42605e-06	0	2.71303e-06	0.317311
d__Bacteria;p__Proteobacteria;c__Gammaproteobacteria;o__unclassified_Gammaproteobacteria;f__unclassified_Gammaproteobacteria;g__unclassified_Gammaproteobacteria	5.42605e-06	0	2.71303e-06	0.317311
d__Bacteria;p__Chloroflexi;c__Anaerolineae;o__SBR1031;f__A4b;g__unidentified_A4b	4.43305e-06	0	2.21652e-06	0.317311
d__Bacteria;p__TM7;c__TM7-3;o__I025;f__unidentified_I025;g__unidentified_I025	4.43305e-06	0	2.21652e-06	0.317311
d__Bacteria;p__Firmicutes;c__Bacilli;o__Bacillales;f__Sporolactobacillaceae;g__Scopulibacillus	2.21652e-06	4.25816e-06	2.32341e-06	0.916512
d__Bacteria;p__Firmicutes;c__Bacilli;o__Bacillales;f__Thermoactinomycetaceae;g__unclassified_Thermoactinomycetaceae	2.21652e-06	0	1.10826e-06	0.317311
d__Bacteria;p__Actinobacteria;c__Actinobacteria;o__Actinomycetales;f__Nocardiaceae;g__Rhodococcus	0	9.04617e-06	4.52309e-06	0.317311
d__Bacteria;p__Actinobacteria;c__Actinobacteria;o__Actinomycetales;f__Nocardiopsaceae;g__unclassified_Nocardiopsaceae	0	1.02527e-05	5.12633e-06	0.317311
d__Bacteria;p__Actinobacteria;c__Actinobacteria;o__Actinomycetales;f__Pseudonocardiaceae;g__Pseudonocardia	0	9.38207e-06	3.20272e-06	0.142213
d__Bacteria;p__Actinobacteria;c__Actinobacteria;o__Actinomycetales;f__Pseudonocardiaceae;g__Saccharomonospora	0	1.20616e-05	6.03078e-06	0.317311
d__Bacteria;p__Actinobacteria;c__Actinobacteria;o__Actinomycetales;f__Pseudonocardiaceae;g__Saccharopolyspora	0	0.000131136	6.5568e-05	0.317311
d__Bacteria;p__Actinobacteria;c__Actinobacteria;o__Actinomycetales;f__Streptomycetaceae;g__Streptomyces	0	8.51633e-06	4.25816e-06	0.317311
d__Bacteria;p__Actinobacteria;c__Actinobacteria;o__Actinomycetales;f__unclassified_Actinomycetales;g__unclassified_Actinomycetales	0	4.25816e-06	2.12908e-06	0.317311
d__Bacteria;p__Actinobacteria;c__Thermoleophilia;o__Gaiellales;f__Gaiellaceae;g__unidentified_Gaiellaceae	0	9.82883e-06	4.91442e-06	0.317311
d__Bacteria;p__Bacteroidetes;c__Bacteroidia;o__Bacteroidales;f__[Paraprevotellaceae];g__Paraprevotella	0	3.34641e-05	1.14109e-05	0.142213
d__Bacteria;p__Bacteroidetes;c__Cytophagia;o__Cytophagales;f__Cytophagaceae;g__unidentified_Cytophagaceae	0	4.91442e-06	2.45721e-06	0.317311
d__Bacteria;p__Chloroflexi;c__Anaerolineae;o__GCA004;f__unidentified_GCA004;g__unidentified_GCA004	0	6.03078e-06	3.01539e-06	0.317311
d__Bacteria;p__Firmicutes;c__Bacilli;o__Bacillales;f__Paenibacillaceae;g__unclassified_Paenibacillaceae	0	4.25816e-06	2.12908e-06	0.317311
d__Bacteria;p__Firmicutes;c__Bacilli;o__Bacillales;f__Sporolactobacillaceae;g__unclassified_Sporolactobacillaceae	0	6.24458e-06	3.12229e-06	0.317311
d__Bacteria;p__Firmicutes;c__Bacilli;o__Lactobacillales;f__Aerococcaceae;g__Aerococcus	0	7.28882e-06	3.64441e-06	0.317311
d__Bacteria;p__Firmicutes;c__Bacilli;o__Lactobacillales;f__Leuconostocaceae;g__Weissella	0	9.36686e-06	4.68343e-06	0.317311
d__Bacteria;p__Firmicutes;c__Bacilli;o__Lactobacillales;f__unclassified_Lactobacillales;g__unclassified_Lactobacillales	0	3.64441e-06	1.8222e-06	0.317311
d__Bacteria;p__Firmicutes;c__Clostridia;o__Clostridiales;f__Dehalobacteriaceae;g__unclassified_Dehalobacteriaceae	0	3.01539e-06	1.5077e-06	0.317311
d__Bacteria;p__Firmicutes;c__Clostridia;o__Clostridiales;f__Lachnospiraceae;g__Defluviitalea	0	1.20616e-05	6.03078e-06	0.317311
d__Bacteria;p__Firmicutes;c__Clostridia;o__Clostridiales;f__Lachnospiraceae;g__Lactonifactor	0	3.31967e-05	1.30356e-05	0.142213
d__Bacteria;p__Firmicutes;c__Clostridia;o__Clostridiales;f__Lachnospiraceae;g__Moryella	0	6.24458e-06	3.12229e-06	0.317311
d__Bacteria;p__Firmicutes;c__Clostridia;o__Clostridiales;f__Lachnospiraceae;g__Ruminococcus	0	5.12391e-06	2.56195e-06	0.317311
d__Bacteria;p__Firmicutes;c__Clostridia;o__Clostridiales;f__Veillonellaceae;g__Veillonella	0	1.70878e-05	8.54388e-06	0.317311
d__Bacteria;p__Firmicutes;c__Clostridia;o__Clostridiales;f__[Mogibacteriaceae];g__unclassified_[Mogibacteriaceae]	0	7.68586e-06	3.84293e-06	0.317311
d__Bacteria;p__Firmicutes;c__Clostridia;o__Clostridiales;f__[Tissierellaceae];g__Tepidimicrobium	0	1.5077e-05	7.53848e-06	0.317311
d__Bacteria;p__Fusobacteria;c__Fusobacteriia;o__Fusobacteriales;f__Fusobacteriaceae;g__Fusobacterium	0	1.02527e-05	5.12633e-06	0.317311
d__Bacteria;p__Fusobacteria;c__Fusobacteriia;o__Fusobacteriales;f__Fusobacteriaceae;g__unclassified_Fusobacteriaceae	0	1.06454e-05	5.3227e-06	0.317311
d__Bacteria;p__Gemmatimonadetes;c__Gemm-1;o__unidentified_Gemm-1;f__unidentified_Gemm-1;g__unidentified_Gemm-1	0	4.25816e-06	2.12908e-06	0.317311
d__Bacteria;p__Lentisphaerae;c__[Lentisphaeria];o__Victivallales;f__Victivallaceae;g__Victivallis	0	6.83511e-06	3.41755e-06	0.317311
d__Bacteria;p__Lentisphaerae;c__[Lentisphaeria];o__Victivallales;f__Victivallaceae;g__unclassified_Victivallaceae	0	6.38725e-06	3.19362e-06	0.317311
d__Bacteria;p__Nitrospirae;c__Nitrospira;o__Nitrospirales;f__Nitrospiraceae;g__Nitrospira	0	1.2286e-05	6.14302e-06	0.317311
d__Bacteria;p__Proteobacteria;c__Alphaproteobacteria;o__Rhizobiales;f__Bradyrhizobiaceae;g__unclassified_Bradyrhizobiaceae	0	4.25816e-06	2.12908e-06	0.317311
d__Bacteria;p__Proteobacteria;c__Alphaproteobacteria;o__Rhizobiales;f__Brucellaceae;g__Ochrobactrum	0	8.51633e-06	4.25816e-06	0.317311
d__Bacteria;p__Proteobacteria;c__Alphaproteobacteria;o__Rhizobiales;f__Brucellaceae;g__unclassified_Brucellaceae	0	1.72005e-05	8.60023e-06	0.317311
d__Bacteria;p__Proteobacteria;c__Alphaproteobacteria;o__Rhizobiales;f__Methylobacteriaceae;g__Methylobacterium	0	6.24458e-06	3.12229e-06	0.317311
d__Bacteria;p__Proteobacteria;c__Alphaproteobacteria;o__Rhizobiales;f__Phyllobacteriaceae;g__unclassified_Phyllobacteriaceae	0	9.04617e-06	4.52309e-06	0.317311
d__Bacteria;p__Proteobacteria;c__Alphaproteobacteria;o__Rhodobacterales;f__Rhodobacteraceae;g__Rhodobacter	0	1.02527e-05	5.12633e-06	0.317311
d__Bacteria;p__Proteobacteria;c__Alphaproteobacteria;o__Rhodospirillales;f__Acetobacteraceae;g__Gluconacetobacter	0	2.04956e-05	1.02478e-05	0.317311
d__Bacteria;p__Proteobacteria;c__Alphaproteobacteria;o__Sphingomonadales;f__Sphingomonadaceae;g__unclassified_Sphingomonadaceae	0	1.87337e-05	9.36686e-06	0.317311
d__Bacteria;p__Proteobacteria;c__Alphaproteobacteria;o__unclassified_Alphaproteobacteria;f__unclassified_Alphaproteobacteria;g__unclassified_Alphaproteobacteria	0	7.28882e-06	3.64441e-06	0.317311
d__Bacteria;p__Proteobacteria;c__Betaproteobacteria;o__Burkholderiales;f__Comamonadaceae;g__Pelomonas	0	9.82883e-06	4.91442e-06	0.317311
d__Bacteria;p__Proteobacteria;c__Betaproteobacteria;o__Neisseriales;f__Neisseriaceae;g__Neisseria	0	3.41755e-05	1.70878e-05	0.317311
d__Bacteria;p__Proteobacteria;c__Betaproteobacteria;o__SC-I-84;f__unidentified_SC-I-84;g__unidentified_SC-I-84	0	1.72005e-05	8.60023e-06	0.317311
d__Bacteria;p__Proteobacteria;c__Deltaproteobacteria;o__Spirobacillales;f__unidentified_Spirobacillales;g__unidentified_Spirobacillales	0	4.91442e-06	2.45721e-06	0.317311
d__Bacteria;p__Proteobacteria;c__Deltaproteobacteria;o__Syntrophobacterales;f__Syntrophobacteraceae;g__Syntrophobacter	0	1.24892e-05	6.24458e-06	0.317311
d__Bacteria;p__Proteobacteria;c__Gammaproteobacteria;o__Aeromonadales;f__Aeromonadaceae;g__Aeromonas	0	2.41231e-05	1.20616e-05	0.317311
d__Bacteria;p__Proteobacteria;c__Gammaproteobacteria;o__Aeromonadales;f__Succinivibrionaceae;g__unclassified_Succinivibrionaceae	0	6.38725e-06	3.19362e-06	0.317311
d__Bacteria;p__Proteobacteria;c__Gammaproteobacteria;o__Cardiobacteriales;f__Cardiobacteriaceae;g__unidentified_Cardiobacteriaceae	0	5.12391e-06	2.56195e-06	0.317311
d__Bacteria;p__Proteobacteria;c__Gammaproteobacteria;o__Enterobacteriales;f__Enterobacteriaceae;g__Enterobacter	0	5.16014e-05	2.58007e-05	0.317311
d__Bacteria;p__Proteobacteria;c__Gammaproteobacteria;o__Pasteurellales;f__Pasteurellaceae;g__Haemophilus	0	2.73404e-05	1.36702e-05	0.317311
d__Bacteria;p__Spirochaetes;c__Spirochaetes;o__unclassified_Spirochaetes;f__unclassified_Spirochaetes;g__unclassified_Spirochaetes	0	4.25816e-06	2.12908e-06	0.317311
d__Bacteria;p__Synergistetes;c__Synergistia;o__Synergistales;f__TTA_B6;g__E6	0	5.12391e-06	2.56195e-06	0.317311
d__Bacteria;p__Tenericutes;c__Mollicutes;o__Anaeroplasmatales;f__Anaeroplasmataceae;g__unclassified_Anaeroplasmataceae	0	1.2286e-05	6.14302e-06	0.317311

## Sheet: Table S4
Supplementary table4. Fecal differential metabolites between SM group and SM-DMY group
ID	Name of metabolite	FC	Log2FC	P-value	FDR	VIP	M/Z	Retention time(min)	HMDB	Class	Sub_Class	Regulation
M110T54.pos	4-Aminophenol	1.56308	0.644391	0.0236754	0.274903	1.53419	110.06	54.1	HMDB0001169	Benzene and substituted derivatives	Aniline and substituted anilines	Up
M112T67.pos	Monomethyl sulfate	2.20839	1.14299	0.0362709	0.325855	1.62901	111.985	67.1				Up
M119T53.neg	L-Erythrulose	0.742365	-0.429799	5.99705e-05	0.0192377	2.48531	119.034	52.9	HMDB0006293	Organooxygen compounds	Carbohydrates and carbohydrate conjugates	Down
M132T121.pos	cis-4-Hydroxy-L-proline	1.75457	0.811116	0.0136089	0.234244	1.72366	132.101	121.3				Up
M132T317.pos	L-Leucine	1.22585	0.293784	0.0152354	0.24567	1.73144	132.101	317.2	HMDB0000687	Carboxylic acids and derivatives	Amino acids, peptides, and analogues	Up
M132T585.pos	L-Asparagine	2.10237	1.07202	0.0453633	0.349689	1.35217	132.101	584.7	HMDB0033780	Carboxylic acids and derivatives	Amino acids, peptides, and analogues	Up
M133T293.pos	Indolin-2-one	0.251582	-1.9909	0.000220695	0.0560524	2.39536	133.052	292.7	HMDB0061918	Indoles and derivatives	Indolines	Down
M133T42.neg	L-Malic acid	1.55772	0.639433	0.0161232	0.2635	1.81423	133.013	42.4	HMDB0000156	Hydroxy acids and derivatives	Beta hydroxy acids and derivatives	Up
M145T48.neg	L-Glutamine	1.6248	0.700266	0.0323126	0.327173	1.66311	145.061	47.8	HMDB0003423	Carboxylic acids and derivatives	Amino acids, peptides, and analogues	Up
M147T433.pos	Coumarin	0.511802	-0.966342	0.0288018	0.295427	1.59261	147.044	432.7	HMDB0001218	Coumarins and derivatives		Down
M150T89.pos	Metaraminol	0.764693	-0.387048	0.0296287	0.298866	1.77439	150.09	89.3	HMDB0014748	Benzene and substituted derivatives	Phenylpropanes	Down
M160T112.pos	(1H-Indol-3-yl)-N-methylmethanamine	4.35526	2.12276	0.0135598	0.233982	1.88404	160.095	111.7				Up
M161T235.pos	Tryptamine	0.694194	-0.526589	0.000967013	0.100897	2.18697	161.106	235	HMDB0000303	Indoles and derivatives	Tryptamines and derivatives	Down
M173T314.pos	Iminoarginine	0.664314	-0.590062	0.00319086	0.149295	1.98063	173.093	314.3				Down
M173T71.neg	L-Theanine	1.64155	0.715062	0.0288629	0.317702	1.70577	173.092	71.4	HMDB0034365	Carboxylic acids and derivatives	Amino acids, peptides, and analogues	Up
M174T226.pos	Quinaldic acid	0.603794	-0.727872	0.00598667	0.177665	2.09178	174.052	225.6	HMDB0000842	Quinolines and derivatives	Quinoline carboxylic acids	Down
M176T81.pos	N-Acetyl-L-aspartic acid	0.816132	-0.293126	0.0181909	0.257175	1.86193	176.054	80.7	HMDB0000812	Carboxylic acids and derivatives	Amino acids, peptides, and analogues	Down
M180T279.pos	L-Homophenylalanine	0.687874	-0.539784	0.00346946	0.149295	2.08847	180.099	279.2				Down
M181T650.pos	myo-Inositol	0.692628	-0.529848	0.0212594	0.265017	1.50223	181.011	649.7	HMDB0000211	Organooxygen compounds	Alcohols and polyols	Down
M189T437.pos	7,8-Diaminononanoate	0.670664	-0.576337	0.0147265	0.243146	1.85769	189.161	437.4				Down
M191T433.pos	6-Methoxymellein	0.627754	-0.671729	0.0190641	0.257686	1.74922	191.067	432.7	HMDB0038510	Benzopyrans	2-benzopyrans	Down
M194T256.pos	Sequoyitol	0.807781	-0.307964	0.0233793	0.274687	1.75405	194.077	256.4	HMDB0031449	Alcohols and polyols	Cyclic alcohols and derivatives	Down
M201T239.pos	Harmalol	0.630361	-0.66575	0.0304832	0.301981	1.6627	201.098	239	HMDB0029838	Harmala alkaloids		Down
M226T131.pos	2-Amino-2-deoxyisochorismate	0.609645	-0.713958	0.00377396	0.152999	2.06237	226.067	131.2				Down
M230T408.pos	D-Ribose 5-phosphate	0.696073	-0.52269	0.0469816	0.352886	1.53309	230.244	408.1	HMDB0001548	Organooxygen compounds	Carbohydrates and carbohydrate conjugates	Down
M243T73_1.neg	Pseudouridine	0.617153	-0.696301	0.000544011	0.0562062	2.24033	243.061	72.5	HMDB0000767	Nucleoside and nucleotide analogues		Down
M245T94.pos	beta-Alanyl-L-arginine	2.88249	1.52731	0.0314822	0.305919	1.76634	245.146	94.2	HMDB0060441	Peptidomimetics	Hybrid peptides	Up
M248T646.pos	Pyridoxal 5'-phosphate	1.70238	0.767553	0.0387739	0.335531	1.51135	248.137	646	HMDB0001491	Pyridines and derivatives	Pyridine carboxaldehydes	Up
M249T323.pos	Xanthoxic acid	0.284772	-1.81212	0.00274158	0.140863	1.92299	249.145	323.4				Down
M251T387.pos	Abscisic alcohol	2.32487	1.21715	0.0217721	0.265017	1.82455	251.161	387.4				Up
M253T566.pos	Methyl hexadecanoic acid	0.556682	-0.845074	0.0411664	0.338018	1.70688	253.249	565.8	HMDB0061859	Fatty Acyls	Fatty acid esters	Down
M254T619.pos	Palmitoleic acid	0.577945	-0.790995	0.0325693	0.310496	1.76354	254.244	618.8	HMDB0003229	Fatty Acyls	Fatty acids and conjugates	Down
M265T282.pos	Subaphylline	0.679981	-0.556433	0.0317697	0.307212	1.41234	265.151	282	HMDB0033463	Cinnamic acids and derivatives	Hydroxycinnamic acids and derivatives	Down
M265T87.pos	Phenylacetylglutamine	0.450073	-1.15177	0.00333822	0.149295	1.90344	265.115	86.9	HMDB0006344	Carboxylic acids and derivatives	Amino acids, peptides, and analogues	Down
M267T338.pos	(S)-Indenestrol A	0.384996	-1.37708	0.0421231	0.340065	1.51353	267.134	337.9		Benzene and substituted derivatives	1-hydroxy-2-unsubstituted benzenoids	Down
M269T511.neg	Dehydroepiandrosterone	0.54222	-0.883049	0.00549034	0.178043	1.88519	269.21	510.9	HMDB0000077	Steroids and steroid derivatives	Androstane steroids	Down
M271T472.neg	16-Hydroxy hexadecanoic acid	0.463081	-1.11066	0.0224768	0.296424	1.72742	271.228	471.8	HMDB0006294	Fatty Acyls	Fatty acids and conjugates	Down
M282T74.pos	2'-O-Methyladenosine	0.566715	-0.819304	0.0350263	0.320686	1.53958	282.116	73.6	HMDB0004326	Purine nucleosides		Down
M283T303.pos	Qing Hau Sau	0.419583	-1.25297	0.0171823	0.254957	1.75517	283.149	302.8		Endogenous Metabolites; Natural Products/Medicines		Down
M285T322.pos	9-cis-Retinal	0.398373	-1.32781	0.0353894	0.323581	1.42037	285.218	321.8	HMDB0006218	Prenol lipids	Retinoids	Down
M285T347.neg	Taxifolin	0.526028	-0.926789	0.0209599	0.286137	1.66908	285.04	347.3				Down
M305T51.pos	Melphalan	0.647093	-0.627955	0.000532271	0.0706213	2.38775	305.08	51.2	HMDB0015176	Carboxylic acids and derivatives	Amino acids, peptides, and analogues	Down
M307T320.pos	Pyrethrosin	0.403912	-1.30789	0.00122234	0.109297	2.17117	307.162	320.2				Down
M307T488.pos	8,11,14-Eicosatrienoic acid	2.77638	1.4732	0.0326268	0.310496	1.4299	307.26	488.4	HMDB0002925	Fatty Acyls	Fatty acids and conjugates	Up
M317T404.pos	Pregnenolone	2.03979	1.02842	0.0261155	0.285322	1.73603	317.245	404.2	HMDB0000253	Steroids and steroid derivatives	Pregnane steroids	Up
M317T534.pos	15-Deoxy-d-12,14-PGJ2	0.717702	-0.478543	0.0421504	0.340065	1.53368	317.206	533.9	HMDB0005079	Fatty Acyls	Eicosanoids	Down
M323T222.pos	2'-Deamino-2'-hydroxy-6'-dehydroparomamine	0.474178	-1.0765	0.0136851	0.234501	1.74662	323.168	221.8				Down
M330T533.pos	Docosapentaenoic acid (22n-3)	2.24001	1.16351	0.0037486	0.152999	1.92719	330.26	533.2	HMDB0006528	Carboxylic acids and derivatives	Carbonyl compounds	Up
M331T375.pos	Malvidin	0.739772	-0.434848	0.0106417	0.224749	1.84012	331.078	375.3				Down
M336T306.neg	Prostaglandin B1	0.61145	-0.709693	0.0422	0.363335	1.48886	336.226	306.4	HMDB0002982	Fatty Acyls	Eicosanoids	Down
M351T503.pos	(S)-[10]-Gingerol	2.18158	1.12537	0.0393998	0.335804	1.68542	351.25	502.9	HMDB0033616	Benzene and substituted derivatives	Phenols and derivatives	Up
M363T394.pos	Cortisol	1.55692	0.638694	0.034408	0.319506	1.45717	363.213	394	HMDB0000063	Steroids and steroid derivatives	Hydroxysteroids	Up
M369T498.pos	6-Ketoprostaglandin E1	0.396194	-1.33572	0.0497826	0.360413	1.45521	369.238	498	HMDB0004241	Carboxylic acids and derivatives	Alcohols and polyols	Down
M377T255.pos	Riboflavin	0.629012	-0.668841	0.0239657	0.277317	1.7635	377.142	254.7	HMDB0000244	Pteridines and derivatives	Alloxazines and isoalloxazines	Down
M399T437_1.pos	3beta,5beta-Ketodiol	3.03102	1.5998	0.018137	0.256941	1.83989	399.324	436.7				Up
M408T324.neg	Allocholic acid	1.86826	0.901696	0.0240945	0.300368	1.77914	408.284	323.8	HMDB0000505	Steroids and steroid derivatives	Bile acids, alcohols and derivatives	Up
M410T620.pos	Gamma-Tocotrienol	1.8	0.847998	0.0258285	0.284072	1.74513	410.315	620.3	HMDB0012958	Prenol lipids	Quinone and hydroquinone lipids	Up
M480T352.pos	26-Hydroxyecdysone	0.177519	-2.49396	0.0104238	0.224749	1.8961	480.279	351.5				Down

## Sheet: Table S5
Supplementary table5. Plasma differential metabolites between SM group and SM-DMY group
ID	Name of metabolite	FC	Log2FC	P-value	FDR	VIP	M/Z	Retention time(min)	HMDB	Class	Sub_Class	Regulation
M2815.neg	Deoxycholic acid	2.93628	1.55399	0.0489246	0.64931	1.60518	391.286	9.78535		Steroids and steroid derivatives	Bile acids, alcohols and derivatives	Up
M2879.neg	Cyclopassifloic acid E	0.31411	-1.67066	0.00347354	0.3121	2.35985	597.366	8.9945	HMDB0036298	Steroids and steroid derivatives	Cycloartanols and derivatives	Down
M3510.pos	7-Dehydrodesmosterol	0.356459	-1.48819	0.0456758	0.804711	1.8417	383.331	11.118	HMDB0003896	Steroids and steroid derivatives	Cholestane steroids	Down
M3826.neg	5-Androstene-3b,16b,17a-triol	1.64458	0.717716	0.0206476	0.556561	1.9313	351.218	6.45477	HMDB0000523	Steroids and steroid derivatives	Androstane steroids	Up
M543.pos	Pregnanetriol	2.02512	1.01801	0.041545	0.804711	1.9069	337.274	10.7492	HMDB0006070	Steroids and steroid derivatives	Pregnane steroids	Up
M546.neg	Pregnan-20-one, 17-(acetyloxy)-3-hydroxy-6-methyl-, (3b,5b,6a)-	0.309338	-1.69275	0.0458558	0.643978	1.84801	389.271	8.87912		Steroids and steroid derivatives	Pregnane steroids	Down
M1845.pos	LysoSM(d18:0)	0.752065	-0.411071	0.0069881	0.700798	2.2714	933.716	14.8268	HMDB0012082	Sphingolipids	Phosphosphingolipids	Down
M321.neg	Sphingosine 1-phosphate	3.11674	1.64004	0.0474356	0.645973	1.82719	424.247	8.9676	HMDB0000277	Sphingolipids	Phosphosphingolipids	Up
M2050.pos	Kynurenic acid	0.783165	-0.352612	0.0337982	0.804711	1.87912	190.05	4.3969		Quinolines and derivatives	Quinoline carboxylic acids	Down
M3380.neg	Acrimarine J	2.64056	1.40084	0.0213724	0.563735	2.08953	576.206	10.7305	HMDB0040386	Quinolines and derivatives	Benzoquinolines	Up
M4849.pos	2-Hydroxyquinoline	0.590119	-0.760922	0.0419761	0.804711	1.79126	146.06	5.36312		Quinolines and derivatives	Quinolones and derivatives	Down
M5125.pos	2,8-Quinolinediol	1.36191	0.445629	0.0421123	0.804711	1.8023	162.055	5.39892		Quinolines and derivatives	Quinolones and derivatives	Up
M1092.neg	N-Acetylcytidine	0.312669	-1.67729	0.0311367	0.613494	1.89965	284.089	2.54578		Pyrimidine nucleosides		Down
M2810.pos	Deoxycytidine	1.69123	0.758071	0.0260495	0.801732	1.95673	228.098	0.9103		Pyrimidine nucleosides	Pyrimidine 2'-deoxyribonucleosides	Up
M2811.neg	Deoxycytidine	1.73328	0.793504	0.0323948	0.613494	1.96334	262.06	0.908333	HMDB0000014	Pyrimidine nucleosides	Pyrimidine 2'-deoxyribonucleosides	Up
M2857.pos	Cytidine	1.91933	0.940606	0.00245995	0.460104	2.45001	244.093	0.870183		Pyrimidine nucleosides		Up
M4726.pos	2-Thiocytidine	1.29761	0.375862	0.0421438	0.804711	1.82077	260.07	1.07635		Pyrimidine nucleosides		Up
M6123.neg	[(2R,3R,4R,5R)-4-acetyloxy-5-(2,4-dioxopyrimidin-1-yl)-2-(hydroxymethyl)oxolan-3-yl] 2,4-dimethoxy-6-methylbenzoate	1.70036	0.765838	0.0233783	0.574586	1.86444	485.117	7.58875		Pyrimidine nucleosides		Up
M73.neg	Uridine	1.78158	0.833156	0.00405037	0.347931	2.34646	243.062	1.05937		Pyrimidine nucleosides		Up
M2868.pos	Cynaratriol	0.379384	-1.39827	0.0163313	0.773449	2.02562	300.181	8.38967	HMDB0034983	Prenol lipids	Terpene lactones	Down
M2949.neg	cis-p-Menthane-1,7,8-triol	1.79918	0.847339	0.00587576	0.402496	2.1288	435.297	8.86593	HMDB0034783	Prenol lipids	Monoterpenoids	Up
M307.neg	Sterebin E	0.487077	-1.03778	0.0100204	0.46904	2.19387	319.229	10.2591	HMDB0035379	Prenol lipids	Diterpenoids	Down
M3212.neg	Austroinulin	0.596659	-0.745021	0.0192791	0.554848	1.91825	321.244	10.6702	HMDB0036802	Prenol lipids	Diterpenoids	Down
M3922.neg	5-(4-acetyloxy-3-hydroxy-2,5,5,8a-tetramethyl-3,4,4a,6,7,8-hexahydronaphthalen-1-yl)-3-methylpentanoic acid	0.416231	-1.26454	0.000849523	0.228026	2.51536	401.231	10.57		Prenol lipids	Diterpenoids	Down
M438.neg	Rhinocerotinoic acid	1.58707	0.666369	0.021579	0.564158	2.02492	317.213	9.89832		Prenol lipids	Diterpenoids	Up
M4482.pos	3b-Hydroxy-6b-angeloyloxy-7(11)-eremophilen-12,8b-olide	1.83262	0.873909	0.030227	0.804711	1.87613	366.228	9.92115	HMDB0032895	Prenol lipids	Terpene lactones	Up
M49.neg	Valtrate	3.49878	1.80685	0.000927988	0.234003	2.49584	233.043	5.27512	HMDB0034493	Prenol lipids	Monoterpenoids	Up
M6407.neg	(3S)-5-[(1R,2R,8aS)-2-hydroxy-2,5,5,8a-tetramethyl-3,4,4a,6,7,8-hexahydro-1H-naphthalen-1-yl]-3-methylpentanoic acid	3.45363	1.78812	0.00205768	0.286249	2.38249	323.26	12.0556		Prenol lipids	Diterpenoids	Up
M6627.neg	(1S,2S,4R,8R)-p-Menthane-1,2,8,9-tetrol	2.01359	1.00977	0.0108327	0.477985	2.0332	203.129	6.58493	HMDB0039974	Prenol lipids	Monoterpenoids	Up
M2666.neg	DL-3-(4-Hydroxyphenyl)lactic acid	0.697498	-0.519738	0.035409	0.613494	1.88919	181.051	4.1869		Phenylpropanoic acids		Down
M2722.neg	Dihydro-3-coumaric acid	2.71287	1.43982	0.00044725	0.228026	2.45241	165.056	5.9823		Phenylpropanoic acids		Up
M4246.neg	4-(3-hydroxybutyl)-2-methoxyphenol	1.30161	0.380297	0.0484368	0.648339	1.82133	241.108	6.88385	HMDB0135672	Phenols	Methoxyphenols	Up
M800.neg	o-Cresol	0.616601	-0.697591	0.00301207	0.295671	2.34878	107.05	5.9823		Phenols	Cresols	Down
M3216.neg	Atenolol acid	0.577937	-0.791017	0.0476246	0.645973	1.59689	266.14	9.38345		Phenol ethers		Down
M1634.neg	Muramic acid	0.522742	-0.935828	0.0066918	0.417994	2.3061	286.07	6.13945	HMDB0003254	Organooxygen compounds	Carbohydrates and carbohydrate conjugates	Down
M2352.pos	Glycerol	0.830158	-0.268542	0.0432454	0.804711	1.91476	134.082	6.47522		Organooxygen compounds	Carbohydrates and carbohydrate conjugates	Down
M2518.neg	Ethyl glucuronide	2.52751	1.33771	0.000142824	0.12794	2.63463	203.056	4.92323	HMDB0010325	Organooxygen compounds	Carbohydrates and carbohydrate conjugates	Up
M2676.neg	Diphenol glucuronide	17.3111	4.11363	0.0102842	0.470126	2.07715	285.062	1.07055	HMDB0059998	Organooxygen compounds	Carbohydrates and carbohydrate conjugates	Up
M2763.pos	DHBOA-Glc	0.301688	-1.72887	0.0303562	0.804711	2.08894	326.087	4.36198	HMDB0037261	Organooxygen compounds	Carbohydrates and carbohydrate conjugates	Down
M2849.pos	D-(+)-Pantothenic acid	1.28377	0.360389	0.0161766	0.773449	2.07964	220.118	2.96928		Organooxygen compounds	Alcohols and polyols	Up
M2850.neg	D-(+)-Pantothenic acid	1.57192	0.652529	0.0044551	0.369214	2.3626	218.104	2.51928		Organooxygen compounds	Alcohols and polyols	Up
M3630.neg	6-{[3-(3,4-dihydroxyphenyl)propanoyl]oxy}-3,4,5-trihydroxyoxane-2-carboxylic acid	1.91107	0.934377	0.000687616	0.228026	2.66585	357.083	2.40013	HMDB0124981	Organooxygen compounds	Carbohydrates and carbohydrate conjugates	Up
M3663.neg	6-(5-ethyl-2-hydroxy-3-methoxyphenoxy)-3,4,5-trihydroxyoxane-2-carboxylic acid	0.554964	-0.849534	0.0491426	0.65026	1.79178	365.086	5.40085	HMDB0128017	Organooxygen compounds	Carbohydrates and carbohydrate conjugates	Down
M3745.neg	5-Hydroxykynurenamine	1.54517	0.627764	0.00610418	0.406344	2.17378	419.193	4.77902	HMDB0004076	Organooxygen compounds	Carbonyl compounds	Up
M427.neg	Rishitin	1.35239	0.435511	0.0470079	0.645973	1.5931	267.16	6.4146	HMDB0035593	Organooxygen compounds	Alcohols and polyols	Up
M513.pos	Propofol glucuronide	0.22198	-2.1715	0.0144079	0.760869	2.09276	372.202	7.30945	HMDB0060933	Organooxygen compounds	Carbohydrates and carbohydrate conjugates	Down
M489.neg	p-Tolyl Sulfate	0.608577	-0.716487	0.0027576	0.292774	2.3667	187.007	5.9823		Organic sulfuric acids and derivatives	Arylsulfates	Down
M4496.neg	3-amino-2-naphthoic acid	0.128152	-2.96407	0.0032458	0.305692	2.51676	186.056	6.15255		Naphthalenes	Naphthalenecarboxylic acids and derivatives	Down
M6167.neg	(S,E)-Zearalenone	1.64908	0.721665	0.0281157	0.610249	1.76825	363.146	8.29557	HMDB0031752	Macrolides and analogues	Zearalenones	Up
M3325.neg	alpha-Carboxy-delta-decalactone	0.782452	-0.353926	0.0420674	0.635978	1.83455	195.103	7.79605	HMDB0030985	Lactones	Delta valerolactones	Down
M3937.pos	5-(2-Methylpropyl)tetrahydro-2-oxo-3-furancarboxylic acid	0.547512	-0.869038	0.0159064	0.773449	2.10612	169.086	6.54703	HMDB0030988	Lactones	Gamma butyrolactones	Down
M2592.neg	Equol 4'-O-glucuronide	1.31645	0.396651	0.0123082	0.485331	2.02258	417.12	6.24365	HMDB0041731	Isoflavonoids	Isoflavonoid O-glycosides	Up
M2130.pos	Indolelactic acid	0.540875	-0.886633	0.00864531	0.722524	2.24918	206.081	6.1705		Indoles and derivatives	Indolyl carboxylic acids and derivatives	Down
M2131.neg	Indolelactic acid	0.599538	-0.738077	0.011003	0.477985	2.20885	204.067	6.13945	HMDB0000671	Indoles and derivatives	Indolyl carboxylic acids and derivatives	Down
M3749.neg	5-Hydroxyindoleacetaldehyde	0.635067	-0.65502	0.00950839	0.456416	2.21469	220.062	6.15255	HMDB0004073	Indoles and derivatives	Hydroxyindoles	Down
M5485.neg	1H-indole-3-carboxylic acid	0.584751	-0.774106	0.00155991	0.273966	2.46244	160.041	6.4284		Indoles and derivatives	Indolecarboxylic acids and derivatives	Down
M754.pos	Oxindole	0.206099	-2.27859	0.0150575	0.773449	2.10928	134.06	5.89657		Indoles and derivatives	Indolines	Down
M871.neg	N-Monodesmethyl-rizatriptan	0.0825956	-3.59779	0.0300587	0.613494	1.9239	330.156	6.13945	HMDB0060847	Indoles and derivatives	Tryptamines and derivatives	Down
M3384.pos	Acetylpterosin C	0.504858	-0.986049	0.00433606	0.609217	2.35547	277.143	7.9843	HMDB0030764	Indanes	Indanones	Down
M670.neg	Pentoxifylline	1.40218	0.487669	0.0184459	0.554848	1.92988	259.119	4.98553	HMDB0014944	Imidazopyrimidines	Purines and purine derivatives	Up
M74.pos	Uric acid	1.36846	0.452557	0.027876	0.804711	1.96602	169.036	1.01943		Imidazopyrimidines	Purines and purine derivatives	Up
M4402.neg	3-Hydroxydodecanedioic acid	1.26013	0.333571	0.0270412	0.606033	1.74002	245.14	6.48068	HMDB0000413	Hydroxy acids and derivatives	Medium-chain hydroxy acids and derivatives	Up
M1860.pos	LysoPE(0:0/18:2(9Z,12Z))	2.18063	1.12474	0.0156836	0.773449	2.13983	478.293	10.5659	HMDB0011477	Glycerophospholipids	Glycerophosphoethanolamines	Up
M1861.neg	LysoPE(0:0/18:0)	1.98354	0.988076	0.0374036	0.617923	1.90164	526.315	9.83487	HMDB0011129	Glycerophospholipids	Glycerophosphoethanolamines	Up
M1875.pos	LysoPC(16:0)	1.80315	0.85052	0.0496333	0.804711	1.82842	478.329	10.7973	HMDB0010382	Glycerophospholipids	Glycerophosphocholines	Up
M1878.neg	LysoPC(15:0)	1.79049	0.840354	0.0309487	0.613494	1.94186	526.315	10.0361	HMDB0010381	Glycerophospholipids	Glycerophosphocholines	Up
M702.pos	PE(18:2/0:0)	1.92703	0.946376	0.0252979	0.801732	2.01428	478.293	10.7492		Glycerophospholipids	Glycerophosphoethanolamines	Up
M703.neg	PE(18:2/0:0)	2.03215	1.02301	0.0154074	0.512268	2.13636	476.279	10.7305		Glycerophospholipids	Glycerophosphoethanolamines	Up
M727.pos	PC(14:0/0:0)	1.70782	0.772156	0.0434484	0.804711	1.83175	468.309	10.0526		Glycerophospholipids	Glycerophosphocholines	Up
M728.pos	PC(12:0/0:0)	2.80239	1.48666	0.0224872	0.801271	2.02461	440.278	8.97912		Glycerophospholipids	Glycerophosphocholines	Up
M1680.pos	MG(20:4(8Z,11Z,14Z,17Z)/0:0/0:0)	0.369299	-1.43714	0.0360301	0.804711	1.7788	343.263	9.62388	HMDB0011579	Glycerolipids	Monoradylglycerols	Down
M1681.neg	MG(20:4(8Z,11Z,14Z,17Z)/0:0/0:0)	0.415392	-1.26745	0.0263846	0.604614	1.91854	377.27	9.60797	HMDB0011579	Glycerolipids	Monoradylglycerols	Down
M2777.neg	DGDG(18:2/26:2)	4.72623e-09	-27.6567	0.0301053	0.613494	2.04736	1033.73	14.8305		Glycerolipids	Glycosylglycerols	Down
M3629.neg	6-{3-[3-(2,5-dihydroxyphenyl)-3-oxopropyl]phenoxy}-3,4,5-trihydroxyoxane-2-carboxylic acid	0.585088	-0.773275	0.0349103	0.613494	1.81029	433.115	6.80607	HMDB0135371	Flavonoids	Flavonoid glycosides	Down
M4193.neg	4',5,7-trihydroxy-3,6-dimethoxyflavone	2.39275	1.25867	0.00481926	0.374221	2.26753	329.067	7.95013		Flavonoids	O-methylated flavonoids	Up
M18.neg	xi-7-Hydroxyhexadecanedioic acid	1.55826	0.639939	0.0389983	0.622142	1.64689	301.203	8.15443	HMDB0037830	Fatty Acyls	Fatty acids and conjugates	Up
M1908.pos	L-Palmitoylcarnitine	1.98575	0.989684	0.0299014	0.804711	1.96596	438.298	9.64788	HMDB0000222	Fatty Acyls	Fatty acid esters	Up
M2230.neg	Hexyl glucoside	2.08786	1.06202	0.00613388	0.406344	2.12389	309.156	4.5051	HMDB0031688	Fatty Acyls	Fatty acyl glycosides	Up
M2487.neg	Floionolic acid	1.72348	0.78532	0.00307546	0.295671	2.33141	331.25	8.24175	HMDB0034295	Fatty Acyls	Fatty acids and conjugates	Up
M2645.pos	Dodecanedioic acid	1.38447	0.469336	0.0480106	0.804711	1.72145	231.159	8.43655		Fatty Acyls	Fatty acids and conjugates	Up
M2648.neg	Docosatetraenoic acid	0.384696	-1.37821	0.0311242	0.613494	1.96217	377.27	9.97423		Fatty Acyls	Fatty acids and conjugates	Down
M3060.pos	Caprylic acid	0.501991	-0.994266	0.0131929	0.743497	2.18254	127.112	0.7988		Fatty Acyls	Fatty acids and conjugates	Down
M3409.neg	9-Pentadecenoic acid	1.95628e+07	24.2216	0.0303464	0.613494	1.92425	239.202	13.2383	HMDB0029765	Fatty Acyls	Fatty acids and conjugates	Up
M3474.neg	8,20-DiHETE	0.3395	-1.55851	0.0068997	0.417994	2.23968	335.223	9.70895	HMDB0062687	Fatty Acyls	Eicosanoids	Down
M3950.pos	4-Trimethylammoniobutanoic acid	2.19471	1.13403	0.0325825	0.804711	1.92845	110.095	15.6718		Fatty Acyls	Fatty acids and conjugates	Up
M4138.pos	4-Acetylbutyric acid	0.728961	-0.456086	0.0170405	0.773449	2.03483	175.034	3.96592		Fatty Acyls	Fatty acids and conjugates	Down
M4612.pos	3,4,5-trihydroxy-6-{[1-(4-methoxyphenyl)pentan-3-yl]oxy}oxane-2-carboxylic acid	0.133113	-2.90928	0.0162316	0.773449	2.21748	388.197	6.35873	HMDB0133009	Fatty Acyls	Fatty acyl glycosides	Down
M4622.neg	3,4,5-trihydroxy-6-(3-phenylpropoxy)oxane-2-carboxylic acid	0.663761	-0.591264	0.0473254	0.645973	1.77334	311.114	6.96267	HMDB0135312	Fatty Acyls	Fatty acyl glycosides	Down
M498.neg	Prostaglandin lactone-diol	1.43882	0.524883	0.0182917	0.554603	1.84458	267.16	6.59773	HMDB0240213	Fatty Acyls	Fatty alcohols	Up
M5014.pos	20-Hydroxyeicosatetraenoic acid	0.372354	-1.42525	0.00141033	0.395412	2.47903	303.232	8.27112	HMDB0005998	Fatty Acyls	Fatty acids and conjugates	Down
M51.pos	valeramide	0.810591	-0.302954	0.00721516	0.713064	2.31975	84.0815	0.921317		Fatty Acyls	Fatty amides	Down
M5555.pos	16-Hydroxy-10-oxohexadecanoic acid	0.345556	-1.53301	0.017142	0.773449	2.06593	269.211	8.61227	HMDB0041287	Fatty Acyls	Fatty acids and conjugates	Down
M5582.neg	13,14-Dihydro PGF-1a	1.49708	0.582147	0.0476863	0.645973	1.70143	379.247	11.6756	HMDB0005076	Fatty Acyls	Eicosanoids	Up
M5605.neg	12,13-EODE	0.833036	-0.26355	0.0385034	0.617923	1.67927	295.228	14.8305		Fatty Acyls	Fatty acids and conjugates	Down
M5611.neg	11Z-Eicosenoic acid	1.83111	0.87272	0.000871304	0.228026	2.40826	355.286	13.4554	HMDB0002231	Fatty Acyls	Fatty acids and conjugates	Up
M5626.neg	10-hydroxy-(2E,8E)-decadien-4-ynoic Acid	1.3219	0.402612	0.0115508	0.479748	2.05475	179.072	6.97555	HMDB0062773	Fatty Acyls	Fatty acids and conjugates	Up
M6149.pos	(Z)-2-octylpent-2-enedioic acid	0.48832	-1.0341	0.0050949	0.618012	2.26984	207.138	10.5911		Fatty Acyls	Fatty acids and conjugates	Down
M6288.neg	(9Z,12E)-15,16-dihydroxyoctadeca-9,12-dienoic acid	0.657867	-0.604133	0.0139738	0.502824	2.01587	293.212	8.64798		Fatty Acyls	Lineolic acids and derivatives	Down
M86.neg	Undecanoic acid	1.69521	0.761468	0.027348	0.606033	1.87832	231.16	7.15497	HMDB0000947	Fatty Acyls	Fatty acids and conjugates	Up
M1941.neg	Lipoyllysine	1.31016	0.389747	0.0375849	0.617923	1.69276	333.13	8.42605	HMDB0012996	Dithiolanes	Lipoamides	Up
M2019.neg	L-Ascorbic acid	1.57948	0.659453	0.00256814	0.286788	2.2669	157.015	5.5988		Dihydrofurans	Furanones	Up
M2854.pos	Cytosine	1.51098	0.59548	0.0102512	0.722524	2.20718	112.051	0.9103		Diazines	Pyrimidines and pyrimidine derivatives	Up
M303.pos	Suberosin	0.655401	-0.60955	0.0164561	0.773449	2.22333	245.115	6.77243		Coumarins and derivatives		Down
M5993.pos	[8,8-dimethyl-10-(3-methylbut-2-enoyloxy)-2-oxo-9,10-dihydropyrano[2,3-f]chromen-9-yl] 3-methylbutanoate	0.0529929	-4.23806	0.0133266	0.743497	2.07473	226.091	7.30945		Coumarins and derivatives	Pyranocoumarins	Down
M1595.pos	N-(1-Deoxy-1-fructosyl)valine	1.75913e+09	30.7122	0.0325155	0.804711	2.10525	280.139	0.921317	HMDB0037844	Carboxylic acids and derivatives	Amino acids, peptides, and analogues	Up
M1907.pos	L-phenylalanyl-L-hydroxyproline	0.318595	-1.65021	0.0365501	0.804711	1.99592	243.113	5.91843	HMDB0011176	Carboxylic acids and derivatives	Amino acids, peptides, and analogues	Down
M191.pos	Threoninyl-Isoleucine	1.2836	0.3602	0.00258236	0.460104	2.38281	197.129	4.13305	HMDB0029064	Carboxylic acids and derivatives	Amino acids, peptides, and analogues	Up
M1961.pos	L-Glutamine	0.240557	-2.05555	0.0459849	0.804711	1.83981	129.066	4.97155		Carboxylic acids and derivatives	Amino acids, peptides, and analogues	Down
M1997.neg	L-Dopa	3.04151	1.60479	2.22228e-05	0.0672578	2.85275	196.062	6.83152	HMDB0000181	Carboxylic acids and derivatives	Amino acids, peptides, and analogues	Up
M2017.neg	L-Asparagine	1.4737	0.559445	0.0430541	0.636208	1.70787	131.046	0.97925	HMDB0000168	Carboxylic acids and derivatives	Amino acids, peptides, and analogues	Up
M2029.neg	L-alpha-Amino-1H-pyrrole-1-hexanoic acid	1.59558	0.674078	0.0044819	0.369214	2.29043	195.114	4.54443	HMDB0040551	Carboxylic acids and derivatives	Amino acids, peptides, and analogues	Up
M2129.neg	Indolylacryloylglycine	1.45604	0.542053	0.0326878	0.613494	1.77381	225.067	5.19518	HMDB0006005	Carboxylic acids and derivatives	Amino acids, peptides, and analogues	Up
M2180.neg	HYDROXYCITRIC ACID	0.604486	-0.726218	0.00244624	0.286249	2.38208	189.003	5.9823		Carboxylic acids and derivatives	Tricarboxylic acids and derivatives	Down
M2197.pos	Homo-L-arginine	0.567207	-0.818052	0.0448936	0.804711	1.81877	211.117	0.789667	HMDB0000670	Carboxylic acids and derivatives	Amino acids, peptides, and analogues	Down
M222.pos	Theanine	1.73484	0.7948	0.0148241	0.773449	2.11827	197.09	0.8373		Carboxylic acids and derivatives	Amino acids, peptides, and analogues	Up
M2224.neg	His Asn Leu Glu	0.44764	-1.15959	0.0443182	0.640163	1.83735	556.236	5.18287		Carboxylic acids and derivatives	Amino acids, peptides, and analogues	Down
M2390.pos	Glu Thr Phe Arg	10.7454	3.42565	0.0402428	0.804711	1.89275	287.633	10.6141		Carboxylic acids and derivatives	Amino acids, peptides, and analogues	Up
M2439.pos	gamma-Glutamylisoleucine	2.45103	1.29339	0.0134564	0.74473	2.25958	225.124	4.44328	HMDB0011170	Carboxylic acids and derivatives	Amino acids, peptides, and analogues	Up
M2441.neg	gamma-Glutamylhistidine	0.451007	-1.14878	0.0409546	0.634176	1.75136	265.094	2.75635	HMDB0029151	Carboxylic acids and derivatives	Amino acids, peptides, and analogues	Down
M2863.pos	Cysteinylglycine	0.456726	-1.1306	0.0410597	0.804711	1.92096	161.038	1.01943	HMDB0000078	Carboxylic acids and derivatives	Amino acids, peptides, and analogues	Down
M2866.pos	Cystathionine ketimine	0.63	-0.666577	0.0109051	0.722524	2.26932	245.06	6.01495	HMDB0002015	Carboxylic acids and derivatives	Amino acids, peptides, and analogues	Down
M3262.pos	Arg Ala Tyr Lys	0.300036	-1.73679	0.039125	0.804711	1.75795	550.316	11.5729		Carboxylic acids and derivatives	Amino acids, peptides, and analogues	Down
M3340.neg	Aldosine	1.8082	0.854557	0.0268386	0.606033	1.9946	253.119	3.72073	HMDB0037817	Carboxylic acids and derivatives	Amino acids, peptides, and analogues	Up
M3359.neg	Ala Ala	0.452303	-1.14464	0.039325	0.622951	1.92843	159.078	3.2434		Carboxylic acids and derivatives	Amino acids, peptides, and analogues	Down
M3388.pos	Acetylcysteine	0.45992	-1.12054	0.00259382	0.460104	2.45695	146.027	1.06763	HMDB0001890	Carboxylic acids and derivatives	Amino acids, peptides, and analogues	Down
M3753.pos	5-hydroxy-2-oxo-4-ureido-2,5-dihydro-1H-imidazole-5-carboxylate	1.47807	0.563713	0.01153	0.722524	2.1599	185.031	1.01943	HMDB0059663	Carboxylic acids and derivatives	Amino acids, peptides, and analogues	Up
M44.pos	Valyl-Valine	38.8002	5.27799	0.0287231	0.804711	1.85348	131.063	4.24733	HMDB0029140	Carboxylic acids and derivatives	Amino acids, peptides, and analogues	Up
M466.neg	Pyroglutamic acid	0.404352	-1.30631	0.0191787	0.554848	1.96172	386.12	6.2846	HMDB0000267	Carboxylic acids and derivatives	Amino acids, peptides, and analogues	Down
M6499.neg	(2S,2'S)-Pyrosaccharopine	1.29349	0.371271	0.0203436	0.556271	1.88243	239.104	4.5051	HMDB0038676	Carboxylic acids and derivatives	Amino acids, peptides, and analogues	Up
M749.neg	Oxypinnatanine	1.29077	0.368234	0.0243944	0.57743	1.80494	305.099	7.19287	HMDB0029403	Carboxylic acids and derivatives	Amino acids, peptides, and analogues	Up
M761.neg	O-Succinylhomoserine	0.690341	-0.53462	0.0369027	0.617705	1.98696	218.067	1.0478		Carboxylic acids and derivatives	Amino acids, peptides, and analogues	Down
M901.neg	N-lactoyl-phenylalanine	1.55965	0.641222	0.0346769	0.613494	1.69787	236.093	5.90008		Carboxylic acids and derivatives	Amino acids, peptides, and analogues	Up
M2474.neg	Formamide	0.0273631	-5.19163	0.00164967	0.274371	2.34459	134.057	4.90248	HMDB0001536	Carboximidic acids and derivatives	Carboximidic acids	Down
M2253.neg	Heliannuol C	0.61712	-0.696377	0.0483328	0.648058	1.7217	293.139	7.96185	HMDB0035131	Benzoxepines		Down
M4453.pos	3'-Deaminofusarochromanone	0.41749	-1.26019	0.0422139	0.804711	1.86196	260.128	8.01827	HMDB0041328	Benzopyrans	1-benzopyrans	Down
M1421.neg	N-(4-ethoxyphenyl)-2,5-dimethyl-1,3-oxazole-4-carboxamide	0.454998	-1.13607	0.0424436	0.635978	1.89246	259.109	5.8871		Benzene and substituted derivatives	Anilides	Down
M2048.neg	L-(-)-Mandelic acid	0.472483	-1.08166	0.0249512	0.583962	1.95036	151.04	7.14233		Benzene and substituted derivatives		Down
M3995.neg	4-Methylhippuric acid	0.809041	-0.305715	0.042864	0.636149	1.80576	192.067	6.6625		Benzene and substituted derivatives	Benzoic acids and derivatives	Down
M4209.neg	4-(Ethoxymethyl)phenol	0.613625	-0.704572	0.00241715	0.286249	2.36046	187.054	6.00477	HMDB0039956	Benzene and substituted derivatives	Benzylethers	Down
M636.pos	Phenethylacetate	0.567858	-0.816398	0.0305696	0.804711	1.94239	165.091	8.65967		Benzene and substituted derivatives		Down
M3336.neg	Allantoin	1.34424	0.426789	0.0167059	0.531163	2.13178	157.037	0.832267	HMDB0000462	Azolidines	Imidazolidines	Up
M1006.neg	N-cyclohexyl-2-[5-(3-methylphenyl)-1,3,4-oxadiazol-2-yl]acetamide	0.384099	-1.38045	0.0273672	0.606033	1.88098	344.162	6.29765				Down
M1014.neg	N-cycloheptyl-6-methoxyimidazo[1,2-b]pyridazine-2-carboxamide	2.37757	1.24949	0.000163669	0.12794	2.6646	287.15	5.80933				Up
M1030.neg	N-butyryl-L-Homoserine lactone-d5	2.15545	1.10799	0.001172	0.25011	2.522	157.103	7.7445				Up
M1034.pos	N-Butylphosphorothioic triamide	0.704364	-0.505606	0.0127171	0.739322	2.08182	132.05	5.31378				Down
M1049.neg	N-butan-2-yl-4-(1-propan-2-ylpyrrolo[2,3-b]pyridin-3-yl)-3,6-dihydro-2H-pyridine-1-carboxamide	0.527493	-0.922777	0.00951718	0.456416	2.11341	321.208	8.1285				Down
M1053.pos	Nb-Methyltetrahydroharmol	0.270137	-1.88824	0.00121822	0.395412	2.52938	261.098	1.51045	HMDB0034292			Down
M1066.pos	N-Arachidonoyl Dopamine-d8	0.555633	-0.847795	0.000405947	0.2785	2.63502	958.738	13.3867				Down
M1071.neg	N-Alpha-acetyllysine	1.45604	0.542048	0.00488302	0.374221	2.4522	187.109	0.898517	HMDB0000446			Up
M1098.neg	N-Acetylaminooctanoic acid	1.52672	0.610433	0.0130596	0.500427	1.99359	200.13	6.87115	HMDB0059745			Up
M1153.neg	N-[3-[cyclohexyl(methyl)amino]propyl]-5-methyl-6-oxo-7,8,9,10-tetrahydro-6aH-pyrido[1,2-a]quinoxaline-3-carboxamide	0.595071	-0.748867	0.0465457	0.643978	1.75504	411.276	8.29557				Down
M1167.neg	N-[3-(4-cyclohexylpiperazin-1-yl)propyl]-2-(3-methyl-4-oxo-[1,2]oxazolo[5,4-d]pyrimidin-5-yl)acetamide	2.2048	1.14065	0.0143923	0.503793	1.97013	461.25	11.6619				Up
M1201.neg	N-[2-(cyclohexen-1-yl)ethyl]-1-[2-(2,4-dimethylphenyl)pyrazolo[1,5-a]pyrazin-4-yl]piperidine-3-carboxamide	3.44253	1.78347	0.0456787	0.643978	1.73256	502.284	7.28355				Up
M1214.pos	N-[2-(4-chlorophenyl)ethyl]-2-methyl-5-(5-methyl-1H-pyrazol-3-yl)thiophene-3-sulfonamide	0.68157	-0.553067	0.0181145	0.788151	2.08478	359.032	0.692				Down
M1255.neg	N-[[3-[4-(methanesulfonamido)phenyl]-1,2,4-oxadiazol-5-yl]methyl]benzamide	6.52793	2.70663	0.0111287	0.477985	2.17558	393.066	6.61008				Up
M1278.neg	N-[(3S,4R)-4-[(dimethylamino)methyl]-1-methylpyrrolidin-3-yl]-2-(3,5-dimethylpyrazol-1-yl)acetamide	2.01886	1.01354	0.0496203	0.651735	1.67212	292.213	6.4146				Up
M1294.neg	N-[(3,5-difluorophenyl)methyl]-5,6,7,8-tetrahydroimidazo[1,2-a]pyridine-2-carboxamide	0.0954415	-3.38924	0.0182473	0.554603	2.0553	581.229	8.51667				Down
M1306.neg	N-[(2-chlorophenyl)methyl]-4H-chromeno[3,4-d][1,2]oxazole-8-sulfonamide	0.584632	-0.774399	0.00186363	0.285647	2.41084	397.004	5.99443				Down
M1311.pos	N-[(2-chlorophenyl)methyl]-1-(3-pyridin-2-yl-1H-pyrazole-5-carbonyl)piperidine-3-carboxamide	0.314139	-1.67053	0.010239	0.722524	2.17783	212.076	6.2994				Down
M1317.neg	N-[(2,4-difluorophenyl)methyl]-1-[2-(4-methylphenyl)pyrazolo[3,4-d]pyrimidin-4-yl]piperidine-3-carboxamide	2.18687	1.12887	0.0496909	0.651735	1.66924	230.091	9.97423				Up
M1343.neg	N,N'-Dibutylthiourea	2.61616	1.38745	0.00858808	0.441664	2.29302	225.083	0.898517				Up
M136.neg	Triethylene glycol	0.388711	-1.36323	0.0144532	0.503793	2.01777	299.17	8.37363				Down
M1362.neg	N-(oxolan-2-ylmethyl)-3-(2-pyrrolidin-1-ylpyridin-4-yl)-1,2,4-oxadiazole-5-carboxamide	0.443746	-1.1722	0.0319753	0.613494	1.86128	342.157	6.2846				Down
M1367.neg	N-(furan-2-ylmethyl)morpholine-4-carboxamide	4.88247	2.28761	0.0191813	0.554848	2.11834	209.094	3.54847				Up
M1374.neg	N-(cyclopropylmethyl)-2,6-dimethylimidazo[2,1-b][1,3,4]thiadiazole-5-sulfonamide	1.22711	0.295263	0.00227431	0.286249	2.31064	267.038	6.51945				Up
M1376.neg	N-(cyclopropylmethyl)-2-(1-methylpyrrolo[2,3-b]pyridin-3-yl)acetamide	194321	17.5681	0.00205645	0.286249	2.65558	278.107	4.69905				Up
M1411.neg	N-(4-fluorophenyl)-4-[(3-methylpiperidin-1-yl)methyl]piperidine-1-carboxamide	0.607541	-0.718947	0.00765211	0.417994	2.22136	368.191	10.5448				Down
M1415.neg	N-(4-fluoro-3-methylphenyl)-1-(6-pyrrolidin-1-ylpyrimidin-4-yl)piperidine-4-carboxamide	3.53375	1.8212	0.0414321	0.634176	1.83578	382.207	8.26872				Up
M1416.neg	N-(4-fluoro-2-methylphenyl)-2-(2-methylpropyl)-1-oxo-3,4-dihydropyrrolo[1,2-a]pyrazine-7-sulfonamide	2.58646	1.37098	0.0116872	0.479748	2.18082	424.137	1.05937				Up
M1461.neg	N-(3-methylbutyl)-5-(4-methyl-1,3-thiazol-2-yl)-1-(2-oxo-2-piperidin-1-ylethyl)pyrrole-3-sulfonamide	0.497332	-1.00772	0.0203691	0.556271	1.99045	475.125	5.16962				Down
M1481.neg	N-(3-ethoxypropyl)-4-(1,2-oxazol-5-yl)thiophene-2-sulfonamide	1.60561	0.683121	0.0341279	0.613494	1.75218	315.047	4.99747				Up
M1487.pos	N-(3-cyanothiophen-2-yl)-3-phenylsulfanylpropanamide	1.46698	0.552854	0.0202968	0.801271	2.06782	253.025	14.8374				Up
M15.pos	xI-Dihydro-2-methyl-3(2H)-thiophenone	1.72387	0.78565	0.0108878	0.722524	2.20617	134.064	3.78263	HMDB0038556			Up
M1506.pos	N-(3-bromophenyl)-3,5-dimethyl-4-pyrrolidin-1-ylsulfonyl-1H-pyrrole-2-carboxamide	0.788372	-0.343051	0.0121713	0.738608	2.19276	447.024	0.710583				Down
M1507.pos	N-(3-bromophenyl)-2-[(2-oxo-1,3,4,5-tetrahydro-1-benzazepin-3-yl)sulfanyl]acetamide	0.279269	-1.84027	0.0447261	0.804711	1.91588	442.982	6.00297				Down
M1528.neg	N-(3,3-diethoxypropyl)-N'-[4-methyl-2-(4-methylpiperazin-1-yl)quinolin-6-yl]butanediamide	2.05857	1.04164	0.040402	0.634176	1.76049	520.268	9.24508				Up
M156.neg	trans-Jasmone	1.62806	0.703157	0.0180173	0.554492	1.96562	145.103	9.29675	HMDB0031454			Up
M1571.neg	N-(2-bromo-4-methylphenyl)-2-phenyl-4-pyridin-4-ylpyrimidine-5-carboxamide	0.796366	-0.328496	0.0214907	0.563735	1.87598	425.041	0.671917				Down
M1580.pos	N-(2,5-Dihydroxyphenyl)pyridinium(1+)	1.58478	0.664283	0.0477007	0.804711	1.77907	189.079	7.5222	HMDB0040768			Up
M1585.neg	N-(2,3-dimethylphenyl)-2-(4-ethyl-2-morpholin-4-yl-6-oxopyrimidin-1-yl)acetamide	1.48042	0.56601	0.0165411	0.531163	1.88972	369.193	8.34675				Up
M162.pos	trans-3-Octen-2-ol	0.830564	-0.267837	0.0269295	0.804711	2.09887	129.128	5.9912	HMDB0032450			Down
M1620.neg	N-([1,2,4]triazolo[4,3-a]pyridin-8-yl)pyridine-2-carboxamide	2.0346	1.02475	0.0206182	0.556561	1.8857	220.062	4.9727				Up
M1658.neg	Mollicellin C	0.766944	-0.382807	0.0428874	0.636149	1.72385	411.109	7.02903	HMDB0033341			Down
M1704.pos	Methylthio 2-(propanoyloxy)propanoate	1.7254	0.786932	0.00907219	0.722524	2.18387	177.058	1.07635	HMDB0040003			Up
M1733.neg	methyl 6-[(3-chloro-4-methylphenyl)carbamoyl]pyridine-2-carboxylate	1.91175	0.93489	0.046489	0.643978	1.65558	303.053	5.47908				Up
M1765.neg	methyl 2,4-dimethyl-5-[4-[2-[3-methyl-4-(3-methylphenyl)piperazin-1-yl]-2-oxoethyl]piperidine-1-carbonyl]-1H-pyrrole-3-carboxylate	2.76262	1.46604	0.0279129	0.609497	2.05478	474.263	9.97423				Up
M1792.neg	Methdilazine	1.26057	0.334072	0.00770002	0.417994	2.22381	277.117	4.17337	HMDB0015038			Up
M1804.neg	Mesoxalic acid	1.22041	0.287368	0.000870553	0.228026	2.6229	280.979	11.8349	HMDB0031522			Up
M1840.pos	mafenide	1.48885	0.574203	0.0224651	0.801271	1.99088	187.054	1.84267				Up
M1919.pos	L-Methionine S-oxide	2.10043	1.07068	0.0427712	0.804711	1.87194	188.035	0.7988				Up
M1920.neg	L-Methionine S-oxide	3.98738	1.99544	0.0348603	0.613494	1.9285	164.039	0.800833				Up
M1933.neg	Lithocholyltaurine	1.79056	0.840407	0.0476059	0.645973	1.70595	482.295	9.68518	HMDB0000722			Up
M1993.neg	L-erythro-tetrahydrobiopterin	3.7869	1.92102	4.50074e-05	0.0879558	2.83712	278.065	6.83152	HMDB0059658			Up
M1998.neg	L-Cystine	0.739407	-0.43556	0.0455244	0.643978	1.59503	239.017	0.7273				Down
M2005.neg	L-Canaline	0.460898	-1.11748	0.0421452	0.635978	1.79239	401.201	6.4931	HMDB0012251			Down
M2042.neg	L-2-Amino-5-(methylthio)pentanoic acid	1.5606	0.6421	0.0118679	0.481532	2.17322	208.065	0.88775	HMDB0030406			Up
M206.pos	Thiomorpholine 3-carboxylate	0.681608	-0.552986	0.0235727	0.801732	1.93493	112.021	15.5569	HMDB0059611			Down
M2082.neg	Isovalerylglycine	1.34204	0.424428	0.0435483	0.639563	1.66489	158.083	4.65973				Up
M2097.pos	Isoleucylproline	1.74262	0.80126	0.000252381	0.238127	2.68013	211.144	4.91567	HMDB0011174			Up
M2098.neg	Isoleucylproline	1.46854	0.554383	0.0140227	0.502824	2.14864	209.13	5.14248	HMDB0011174			Up
M2168.neg	Hydroxyprolyl-Leucine	1.88745	0.916437	0.0116151	0.479748	2.19352	225.125	2.54578	HMDB0028867			Up
M2198.pos	Homocysteine thiolactone	0.438159	-1.19047	0.0110759	0.722524	2.21501	100.022	1.07635	HMDB0002287			Down
M2199.neg	Homocysteine thiolactone	0.578067	-0.790692	0.00593507	0.402496	2.32171	162.023	1.42687	HMDB0002287			Down
M22.neg	xi-2-Hexyl-5-methyl-3(2H)-furanone	0.427988	-1.22436	0.00291228	0.295671	2.32109	363.254	9.49503	HMDB0038005			Down
M2237.neg	Hexahydro-6,7-dihydroxy-5-(hydroxymethyl)-3-(2-hydroxyphenyl)-2H-pyrano[2,3-d]oxazol-2-one	2.63688	1.39883	0.0136848	0.502824	1.97222	342.084	1.64472	HMDB0037297			Up
M2246.neg	Heptanoic acid	1.97914	0.984877	0.0237358	0.574586	1.97973	175.098	4.46835	HMDB0000666			Up
M2261.neg	Guanidine	3.49058	1.80347	0.0414835	0.634176	1.60696	104.047	1.37617				Up
M2281.neg	GPIns(21:0/26:1)	0.123477	-3.01768	0.00486984	0.374221	2.41797	1017.73	11.9216				Down
M2282.neg	GPIns(2:0/6:0)	1.447	0.533061	0.00998074	0.46904	2.002	473.146	6.63705				Up
M2287.pos	GPEtn(26:1/26:2)	0.798028	-0.325489	0.00305447	0.503115	2.37714	988.78	14.027				Down
M2301.pos	GPCho(21:0/26:2)	1.58853	0.667692	0.00285625	0.487414	2.47	904.761	13.5333				Up
M2307.pos	GPA(26:0/26:2)	0.693955	-0.527087	0.00137147	0.395412	2.45585	988.779	12.9165				Down
M2310.pos	GPA(21:0/22:6)	6.12235e-10	-30.6052	0.0350058	0.804711	1.95052	418.264	8.53213				Down
M2313.neg	GPA(16:0/26:0)	7.32953e-10	-30.3456	0.031922	0.613494	2.05357	787.618	14.8305				Down
M2320.neg	GPA(10:0/17:0)	0.123084	-3.02229	0.0230142	0.574586	2.03918	613.364	8.06543				Down
M2332.pos	Glycylglycylglycine	0.300802	-1.73311	0.0296378	0.804711	1.94952	154.061	2.60297	HMDB0029419			Down
M2351.neg	Glycerol 1-propanoate	1.62539	0.700783	0.0326974	0.613494	1.70734	295.14	3.64132	HMDB0031639			Up
M2529.pos	Ethyl 4-(acetylthio)butyrate	1.59293	0.671681	0.0157254	0.773449	2.14233	208.1	1.29252	HMDB0032259			Up
M2540.neg	Ethyl 2-mercaptopropionate	1.25977	0.333158	0.0411284	0.634176	1.56571	133.033	5.822	HMDB0031521			Up
M2548.pos	ethyl 2-(3-fluoroanilino)-2-oxoacetate	2.12033	1.08429	0.0283972	0.804711	2.02542	128.522	0.85845				Up
M2549.neg	ethyl 2-(1H-benzimidazol-2-ylsulfanyl)acetate	5.47723	2.45345	0.0336872	0.613494	1.85434	256.029	5.4133				Up
M2565.neg	Ethchlorvynol	3.59057	1.84421	0.0271345	0.606033	1.91401	125.017	4.14645	HMDB0014335			Up
M2612.neg	Edrophonium	2.11773	1.08252	0.00448706	0.369214	2.38799	201.092	7.7445				Up
M2635.neg	DOPA sulfate	1.97566	0.982337	0.0455441	0.643978	1.64848	258.008	4.9727	HMDB0002028			Up
M2671.pos	Dithianon	0.186908	-2.4196	0.0238116	0.801732	1.90936	260.958	0.647833	HMDB0031780			Down
M275.neg	Tamibarotene	0.0107134	-6.54444	0.0142508	0.503793	2.05317	372.157	5.87523	HMDB0015605			Down
M2755.pos	Diazoxide	0.676755	-0.563295	0.00228399	0.460104	2.41375	263.024	6.05028	HMDB0015251			Down
M2756.neg	Diatretin 2	0.635062	-0.65503	0.0186856	0.554848	2.01238	190.015	5.99443	HMDB0031004			Down
M2825.neg	Dehydroisoandrosterone 3-glucuronide	0.553734	-0.852736	0.0406419	0.634176	1.88398	509.24	7.50127	HMDB0010327			Down
M2846.pos	DAH-3-Keto-4-en	0.0220313	-5.5043	0.0205323	0.801271	1.92716	546.341	8.54327				Down
M286.neg	Sulfite	0.623641	-0.681212	0.00237485	0.286249	2.38381	80.9652	5.99443	HMDB0000240			Down
M2891.neg	Cyclamic acid	1.45874	0.544722	0.0153233	0.51189	2.04425	178.055	0.920333				Up
M291.neg	Sulfamethizole	0.527269	-0.92339	0.028473	0.611922	1.82729	291	5.66543	HMDB0014715			Down
M2972.neg	Cidofovir	1.95821	0.969538	0.00199843	0.286249	2.41517	278.055	0.8649	HMDB0014513			Up
M3025.neg	CerP(d14:1/20:0)	3.54591	1.82615	0.0241469	0.57743	2.07212	638.455	5.49278				Up
M3028.pos	Cerium	1.40898	0.494653	0.0102263	0.722524	2.16709	318.774	0.76195	HMDB0013672			Up
M3051.neg	Carbimazole	1.33642	0.418369	0.0425986	0.635978	1.73157	185.04	1.82595	HMDB0014533			Up
M3064.pos	Campesterol 6'-hexadecanoylglucoside	0.691464	-0.532274	0.0259705	0.801732	1.94938	823.645	14.8151	HMDB0036291			Down
M309.pos	Stearoyl Serotonin	0.563769	-0.826823	0.000134828	0.233185	2.71761	885.716	14.027				Down
M3180.neg	Benzeneacetamide-4-O-sulphate	0.624346	-0.679581	0.00637128	0.411606	2.20124	230.013	4.79188	HMDB0059994			Down
M3181.neg	Benzenamine, 2,4-dibromo-	0.078182	-3.67702	0.00310158	0.295671	2.24784	229.861	1.24407				Down
M32.pos	Vigabatrin	1.54928	0.631596	0.0113545	0.722524	2.17229	112.076	0.846467	HMDB0015212			Up
M3270.pos	Aprobarbital	2.47416	1.30694	0.00200124	0.445417	2.4648	193.097	3.30685	HMDB0015441			Up
M3285.neg	Annoglabasin E	0.479778	-1.05956	0.00307697	0.295671	2.34795	319.229	10.57	HMDB0036262			Down
M3287.neg	Androsterone glucuronide	1.69522	0.761475	0.0138141	0.502824	1.93233	511.255	7.02903	HMDB0002829			Up
M3309.pos	alpha-Terpineol formate	3.96494	1.9873	0.0331242	0.804711	1.90397	200.165	12.3765	HMDB0032050			Up
M3329.neg	Allyl isothiocyanate	1.56505	0.646208	0.03143	0.613494	1.88477	144.013	5.84902	HMDB0005843			Up
M3343.neg	aldicarb	0.0405821	-4.62301	0.0214329	0.563735	1.86897	171.06	7.40035				Down
M3347.neg	Alanyl-Serine	1.35782e+08	27.0167	0.0329345	0.613494	2.03139	221.078	0.9903	HMDB0028696			Up
M3381.pos	Acridinone	7.62461e+07	26.1842	0.0305324	0.804711	1.98864	120.524	16.6841				Up
M3387.pos	Acetyl-DL-Valine	1.36124	0.444918	0.0341061	0.804711	1.84123	160.097	4.24733				Up
M3421.pos	9alpha-Fluoro-11beta-hydroxy-4-pregnene-3,20-dione	0.176498	-2.50228	0.012641	0.739322	2.24407	362.223	5.9912				Down
M3431.neg	9(Z),11(E)-Conjugated Linoleic Acid	0.79048	-0.339198	0.00564042	0.400829	2.15163	279.233	14.8305				Down
M3483.neg	7-Nonene-3,5-diyn-1-ol	0.643194	-0.636675	0.0412666	0.634176	1.76443	179.072	7.15497	HMDB0034563			Down
M349.pos	S-Methyl butanethioate	0.56357	-0.827334	0.0322398	0.804711	1.89771	151.078	2.79128	HMDB0031191			Down
M3490.neg	7-methoxy-8-(3-prop-1-en-2-yloxiran-2-yl)chromen-2-one	1.78489	0.835837	0.0135817	0.502824	2.0531	257.082	7.93638				Up
M3531.pos	7-[(2-chloro-6-fluorophenyl)methylsulfanyl]-3-methyltriazolo[4,5-d]pyrimidine	0.58649	-0.769821	0.00141807	0.395412	2.57167	274.012	6.01495				Down
M3560.neg	6-methyl-N-(2-pyrrolidin-1-ylethyl)imidazo[1,2-a]pyridine-2-carboxamide	1.75682	0.812963	0.0496743	0.651735	1.62133	271.155	5.6522				Up
M3600.pos	6-Deoxyfagomine	1.3922	0.477364	0.0275102	0.804711	1.96934	176.066	1.1623	HMDB0036382			Up
M3607.pos	6-Chlorocatechin	155.538	7.28112	0.0303947	0.804711	1.94273	289.027	5.38703	HMDB0038283			Up
M3624.neg	6-Acetyl-1,2,3,4-tetrahydropyridine	2.79516	1.48293	0.000875118	0.228026	2.52704	170.083	5.26163	HMDB0030345			Up
M3635.pos	6-[4-(4-methylpiperazine-1-carbonyl)piperidin-1-yl]sulfonyl-3-propan-2-yl-1,3-benzothiazol-2-one	5.98623	2.58165	0.024614	0.801732	1.87478	950.378	8.15742				Up
M3650.neg	6,8-Heneicosanedione	1.75356	0.810284	0.00250765	0.286249	2.39383	369.302	13.9735	HMDB0035570			Up
M3660.pos	6-(azocan-1-ylmethyl)-2-propan-2-yl-1H-pyrimidin-4-one	0.598253	-0.741173	0.0231648	0.801271	2.01397	285.181	0.8373				Down
M3679.pos	6-(2-amino-2-carboxyethyl)-4-hydroxybenzothiazole	0.76783	-0.381142	0.0484794	0.804711	1.75838	261.031	0.6196	HMDB0062793			Down
M3701.neg	5-Nonen-2-one	0.735463	-0.443275	0.0347555	0.613494	1.96713	139.113	8.62067	HMDB0034761			Down
M3712.neg	5-methyl-N-(5-thiophen-2-yl-1,3,4-oxadiazol-2-yl)-1,2-oxazole-3-carboxamide	1.83097	0.872611	0.0488469	0.64931	1.68033	275.023	5.67893				Up
M3760.neg	5-Hexyl-3-methyl-2-furannonanoic acid	0.572073	-0.80573	0.0468738	0.645973	1.79726	321.244	9.83487	HMDB0112104			Down
M3850.neg	5-[1-[(5-bromo-2-fluorophenyl)methyl]azetidin-3-yl]-3-methyl-1,2,4-oxadiazole	1.52441	0.608251	0.0479029	0.645973	1.67501	324.016	5.47908				Up
M3867.neg	5-[(3-imidazol-1-ylpropylamino)methyl]-1,3-dimethylbenzimidazol-2-one	0.322022	-1.63477	0.015242	0.511361	2.03247	320.149	8.37363				Down
M3869.neg	5-[(2-fluorophenyl)methyl]-2-methyl-4-oxo-N-(1-phenylethyl)furo[3,2-c]pyridine-3-carboxamide	1.93394	0.951545	0.0386197	0.617923	1.69254	201.07	9.65888				Up
M3885.neg	5,6-Dihydro-4-methoxy-6-[2-(4-methoxyphenyl)ethyl]-2H-pyran-2-one	0.624956	-0.678173	0.0272516	0.606033	1.99861	243.103	8.32102	HMDB0030549			Down
M3916.pos	5-(4-chlorophenyl)-3-(3-ethyl-[1,2,4]triazolo[4,3-a]pyridin-6-yl)-1,2,4-oxadiazole	0.532817	-0.908288	0.0143799	0.760869	2.1201	163.544	6.1587				Down
M3943.neg	5-(2,3-dihydro-1H-inden-5-yl)-3-[[3-(3,4-dimethoxyphenyl)-1,2,4-oxadiazol-5-yl]methyl]-3a,6a-dihydropyrrolo[3,4-d]triazole-4,6-dione	0.566449	-0.819981	0.00217965	0.286249	2.47459	495.141	5.66543				Down
M3969.pos	4-oxo-8-propyl-1,2,3,4-tetrahydrocyclopenta[c]chromen-7-yl acetate	1.54097	0.623842	0.0429375	0.804711	1.87065	155.06	6.53467				Up
M4046.neg	4-Hydroxybenzenesulfonic acid	0.429132	-1.22051	0.0199658	0.556271	1.96691	218.997	3.73368				Down
M4053.neg	4-hydroxy-4-phenylbutan-2-one	1.44882	0.534876	0.0139391	0.502824	2.10728	209.082	5.90008	HMDB0133754			Up
M4059.neg	4-hydroxy-3-methoxy-Cinnamic acid	1.26248	0.336265	0.0392182	0.622951	1.75827	229.049	7.641				Up
M408.neg	Sambutoxin	1.89208	0.919976	0.0336389	0.613494	1.94117	452.279	10.0361	HMDB0041085			Up
M4112.pos	4-bromo-N-(5-imidazo[1,2-a]pyrimidin-2-yl-2-methoxyphenyl)benzenesulfonamide	1.31933	0.39981	0.0333639	0.804711	1.90079	502.974	14.8818				Up
M4132.pos	4-amino-2-morpholin-4-yl-N-phenylpyrimidine-5-carboxamide	0.274222	-1.86658	0.0263072	0.801732	2.04377	332.17	6.03727				Down
M4142.pos	4-[6-bromo-3-(4-methylanilino)imidazo[1,2-a]pyridin-2-yl]phenol	1.96403	0.97382	0.0275132	0.804711	1.95539	208.523	1.01943				Up
M4154.pos	4-[2-(pyridin-2-ylamino)-1,3-thiazol-4-yl]phenol	1.53502	0.618254	0.039203	0.804711	1.83537	292.053	1.02888				Up
M4163.neg	4-[[1-(3-methylbutanoyl)piperidin-4-yl]methoxy]-N-propan-2-ylbenzamide	0.571919	-0.806116	0.0325987	0.613494	1.85853	395.212	9.42153				Down
M4175.neg	4-[(2,5-dimethylphenyl)methyl]-1'-(2-methoxyethyl)spiro[3,5-dihydro-1,4-benzoxazepine-2,4'-piperidine]	0.0311325	-5.00543	0.018652	0.554848	2.03055	833.526	8.51667				Down
M4182.neg	4,7-Megastigmadien-9-ol	1.68916	0.756306	0.0185517	0.554848	2.09141	239.166	9.16913	HMDB0038731			Up
M4185.neg	4,7-Dichloroquinoline	0.447017	-1.1616	0.0438539	0.639563	1.75092	241.977	3.82557				Down
M4192.neg	4,5-Dihydrovomifoliol	1.40775	0.493386	0.0357204	0.613494	1.6692	271.155	6.85737	HMDB0040615			Up
M4200.pos	4-(trifluoromethyl)-1,3-benzothiazol-2-amine	1.72822	0.789285	0.0468369	0.804711	1.79604	282.027	1.99542				Up
M4215.pos	4-(benzylamino)-1H-quinazolin-2-one	0.546882	-0.870698	0.00354417	0.526782	2.43906	289.062	5.9912				Down
M4217.pos	4-(azepan-1-yl)-2-(3-methylphenyl)quinazoline	0.588638	-0.764546	0.0132336	0.743497	2.18053	652.412	5.8223				Down
M4222.neg	4-(6-chloropyrimidin-4-yl)thiomorpholine	2.07827	1.05538	0.0244545	0.57743	1.78473	196.011	1.56757				Up
M4271.neg	3-Thiocyanato-1-propene	0.385192	-1.37635	0.0327006	0.613494	1.68712	144.013	1.05937	HMDB0029755			Down
M4285.neg	3-piperazin-1-yl-6-pyridin-3-ylpyridazine	1.80545	0.852362	0.01219	0.483701	2.04426	222.114	8.58167				Up
M4316.neg	3-methyl-N-(2-oxo-3,4-dihydro-1H-quinolin-6-yl)benzenesulfonamide	1.84666	0.884918	0.0265073	0.604614	2.07944	351.058	0.832267				Up
M4319.pos	3-Methylhistamine	2.8211	1.49626	0.0487474	0.804711	1.84161	273.181	4.79947	HMDB0001861			Up
M4331.neg	3-methyl-6-[4-(2-methylpyrazole-3-carbonyl)piperazin-1-yl]sulfonyl-1,3-benzothiazol-2-one	0.468812	-1.09292	0.0024558	0.286249	2.38524	420.08	5.99443				Down
M4343.pos	3-Methyl-3-phenylazetidine	2.29237	1.19684	0.0304771	0.804711	1.87179	148.112	4.93785	HMDB0061785			Up
M4358.pos	3-Mercaptopropanoic acid	1.64698	0.719822	0.00685628	0.700798	2.23992	139.043	0.890317	HMDB0041604			Up
M4370.pos	3-Iodopropynyl butylcarbamate	0.60857	-0.716506	0.00117358	0.395412	2.52557	314.028	6.02545				Down
M4377.neg	3-Indole carboxylic acid glucuronide	0.522585	-0.936261	0.0443864	0.640163	1.76102	336.073	5.28887	HMDB0013189			Down
M4420.neg	3-hydroxy-2-methyl-2-[(sulfooxy)methyl]propanoic acid	0.52554	-0.928127	0.0195433	0.555584	2.00282	194.997	0.898517	HMDB0127651			Down
M4422.neg	3-Hydroxy-2H-pyran-2-one	1.59693	0.6753	0.0181857	0.554603	1.86673	157.015	4.63323	HMDB0032994			Up
M4478.neg	3-Carbamoyl-2-phenylpropionic acid	2.02479	1.01777	0.0293757	0.613494	1.90411	208.062	4.25153	HMDB0060367			Up
M452.pos	Quinethazone	0.796036	-0.329094	0.0228908	0.801271	1.96215	307.063	0.6196	HMDB0015420			Down
M4525.neg	3-[3-(1,3-benzodioxol-5-ylmethylcarbamoyl)phenyl]-N-propan-2-ylpiperidine-1-carboxamide	1.25181	0.324021	0.0281822	0.610249	1.87887	422.207	5.1166				Up
M4533.pos	3-[2-(4-bromophenyl)imidazo[1,2-a]pyridin-3-yl]-N-(pyridin-3-ylmethyl)propanamide	2.07823	1.05535	0.0333651	0.804711	1.89879	229.036	1.02888				Up
M4571.pos	3,5-Dihydroxy-6-methyl-2,3-dihydro-4H-pyran-4-one	0.639379	-0.645257	0.0258192	0.801732	1.92547	73.0285	0.60195				Down
M4586.neg	3,4-Methyleneazelaic acid	0.452632	-1.14359	0.0424565	0.635978	1.90807	193.088	7.0548	HMDB0059744			Down
M4611.neg	3,4,5-trihydroxy-6-{[2-(3-hydroxyphenyl)-5-methoxy-6,8-dimethyl-4-oxo-3,4-dihydro-2H-1-benzopyran-7-yl]oxy}oxane-2-carboxylic acid	1.4052	0.490779	0.00262507	0.289017	2.25359	489.141	6.16503	HMDB0130657			Up
M4617.neg	3,4,5-trihydroxy-6-[3-(2-phenylcyclobutyl)phenoxy]oxane-2-carboxylic acid	1.9806	0.985937	0.019934	0.556271	1.90329	445.151	6.37555	HMDB0134570			Up
M4630.pos	3,3'-Iminobispropanenitrile	0.206041	-2.27899	0.00516366	0.618012	2.32291	162.043	0.567067				Down
M4648.pos	3-(Allylthio)-5-(2-thienyl)-4H-1,2,4-triazole	1.44242	0.528494	0.00963315	0.722524	2.15997	112.015	9.8255				Up
M4675.pos	3-(4-chlorophenyl)-N,N,5-trimethylpyrazolo[1,5-a]pyrimidin-7-amine	0.516629	-0.9528	0.0229768	0.801271	1.99938	251.085	5.37382				Down
M4684.pos	3-(3-chloro-4-methylphenyl)-1,1-diethylurea	0.830591	-0.26779	0.0248931	0.801732	1.94884	132.05	7.65205				Down
M4703.neg	3-(2-fluorophenyl)-1-[2-[5-(4-fluorophenyl)-1,2,4-oxadiazol-3-yl]ethyl]-1-methylurea	1.34446	0.427022	0.0244425	0.57743	1.80751	395.071	7.5769				Up
M4766.neg	2-Oxo-1,2-dihydro-3-pyridinyl 3-chlorobenzoate	0.0332557	-4.91025	0.0105502	0.476712	2.12676	230.002	2.76957				Down
M4797.pos	2-Methylene-5-(2,5-Dioxotetrahydrofuran-3-Yl)-6-Oxo--10,10-Dimethylbicyclo[7	0.564723	-0.824385	0.0256781	0.801732	2.14997	164.083	6.77243				Down
M4806.neg	2-Methyl-5-vinylpyrazine	1.25016	0.322117	0.00714206	0.417994	2.18575	165.067	5.7313	HMDB0037282			Up
M4819.neg	2-Methyl-5-(2-propenyl)pyrazine	1.33704	0.419041	0.00564029	0.400829	2.36477	179.083	6.97555	HMDB0039993			Up
M4848.neg	2-hydroxysaclofen	1.32931	0.410675	0.0376492	0.617923	1.81419	589.048	14.8679				Up
M4864.pos	2-Hydroxyacetaminophen sulfate	0.225428	-2.14926	0.00918379	0.722524	2.25028	230.012	2.83585	HMDB0062547			Down
M4865.neg	2-Hydroxyacetaminophen sulfate	0.400777	-1.31913	0.0204269	0.556271	2.02273	227.998	2.78282	HMDB0062547			Down
M4867.neg	2-Hydroxy-6-tridecylbenzoic acid	1.86373	0.898191	0.0442514	0.640163	1.75443	319.229	12.7903	HMDB0038520			Up
M4897.neg	2-Ethylhydracrylic acid	1.70307	0.768135	0.0357984	0.613494	1.73742	281.124	1.38877	HMDB0000396			Up
M4898.neg	2-Ethylhexyl sulfanylacetate	0.0144674	-6.11105	0.00157713	0.273966	2.47581	611.349	7.51358				Down
M4974.neg	2-Aminomuconic acid	1.2246	0.292312	0.0312439	0.613494	1.76654	313.067	7.5769	HMDB0001241			Up
M4981.pos	2-amino-9-cyclopentyl-3,9-dihydro-6H-purin-6-one	1.39957	0.484979	0.0316589	0.804711	1.95213	132.041	0.85845				Up
M4984.pos	2-amino-6-hydroxyhexanoic acid	1.21837	0.284952	0.0240782	0.801732	1.97233	189.124	0.9001	HMDB0142963			Up
M5000.pos	2-Acetyl-3-ethylidene-3,4,5,6-tetrahydropyridine	1.21379	0.279519	0.0188912	0.799686	1.9954	134.097	4.13305	HMDB0040039			Up
M5041.neg	2-[4-[(4-fluorophenyl)methylsulfanyl]pyrrolo[3,2-c]pyridin-1-yl]-1-[4-(3-methoxyphenyl)piperazin-1-yl]ethanone	0.476249	-1.07021	0.0213572	0.563735	1.93791	525.151	5.7444				Down
M5075.pos	2-[2-(2-Butoxyethoxy)ethoxy]ethanol	0.69323	-0.528593	0.0192754	0.799686	2.21308	229.141	6.77243				Down
M5082.neg	2-[[5-[3-(4-bromophenyl)-1,2,4-oxadiazol-5-yl]-2-oxopyridin-1-yl]methyl]pyrido[1,2-a]pyrimidin-4-one	0.247443	-2.01483	0.0426268	0.635978	1.97469	456.009	1.08297				Down
M5098.neg	2-[[(Guanidino) (imino)methyl]sulfanyl]ethanesulfonic Acid	0.811096	-0.302056	0.00342091	0.310945	2.21229	225.013	14.6236				Down
M5100.neg	2-[(7-hydroxy-1-oxo-1H-isochromen-3-yl)formamido]acetic acid	1.77631	0.828885	0.0186845	0.554848	1.92408	262.036	5.22205	HMDB0128639			Up
M5105.neg	2-[(4-ethyl-1,1-dioxo-1$l^{6},2,4-benzothiadiazin-3-yl)sulfanyl]-1-pyrrolidin-1-ylethanone	1.67695	0.745838	0.0222257	0.570679	1.84649	352.081	4.98553				Up
M5170.neg	2,5-Diethyl-3,6-dimethylpyrazine	2.44006	1.28692	0.00247043	0.286249	2.43644	209.13	4.89187	HMDB0039979			Up
M5182.neg	2,4-Dimethylpyridine	1.39446	0.479711	0.0409189	0.634176	1.75567	152.072	6.83152	HMDB0032244			Up
M5196.pos	2,4-Diaminobenzenesulfonic acid	1.52276	0.606688	0.0310892	0.804711	1.94411	171.022	14.8374				Up
M520.neg	Propantheline	0.535801	-0.900231	0.0197271	0.556271	1.97757	367.217	9.00715	HMDB0014920			Down
M5219.neg	2,3-Dimethyl-5-propylpyrazine	1.25522	0.327935	0.00175127	0.280765	2.41785	195.114	4.14645	HMDB0039996			Up
M5258.pos	2,2'-(3-Chlorophenylimino)diethanol	1.60634	0.683777	0.0318608	0.804711	1.85332	180.058	4.96202				Up
M5265.neg	2(N)-Methyl-norsalsolinol	0.719221	-0.475493	0.0487835	0.64931	1.73024	224.093	6.12737	HMDB0001189			Down
M5279.neg	2-(8-ethyl-10-oxo-1,3,4,5-tetrahydrobenzo[b][1,6]naphthyridin-2-yl)-N-[(4-methylsulfanylphenyl)methyl]acetamide	1.61305	0.689792	0.045179	0.643978	1.57317	419.167	6.51945				Up
M5301.neg	2-(4-nitrophenyl)imidazo[1,2-a]pyridine	0.414086	-1.272	0.0386548	0.617923	1.89707	238.062	8.90407				Down
M5344.neg	2-(3-chlorophenyl)-N-(4-methylphenyl)imidazo[1,2-a]pyridin-3-amine	1.61577	0.692217	0.00514792	0.38325	2.15207	368.074	6.38932				Up
M5348.pos	2-(3,7-dimethyl-4-oxo-2-phenylpyrazolo[3,4-d]pyridazin-5-yl)-N-[3-(4-methylpiperazin-1-yl)propyl]propanamide	0.794216	-0.332396	0.00370896	0.534554	2.38074	465.281	6.07518				Down
M5367.pos	2-(2-fluorophenyl)-N-[2-methyl-4-(2-methyl-4-oxoquinazolin-3-yl)phenyl]acetamide	0.0666602	-3.90703	0.0262066	0.801732	1.99422	223.565	5.43373				Down
M5483.neg	1H-Isoindole-1,3(2H)-diimine	1.70198	0.767214	0.0381807	0.617923	1.88993	180.034	1.05937				Up
M5533.pos	1-Amino-1-cyclopentanecarboxylate	1.3716	0.455864	0.0395398	0.804711	1.83988	147.113	2.48077				Up
M5540.neg	1'-Acetoxyeugenol acetate	1.96906	0.977508	0.00118384	0.25011	2.57206	245.082	7.7445	HMDB0036544			Up
M555.neg	Poppy acid	1.32969	0.411091	0.0454937	0.643978	1.68339	234.965	14.9042	HMDB0033695			Up
M5592.neg	12-Methyl-13-tridecanolide	0.543529	-0.87957	0.0270695	0.606033	1.94892	271.191	9.75962	HMDB0031073			Down
M5654.neg	1-[5-(4-fluorophenyl)pyrimidin-2-yl]-N-pentylpiperidine-3-carboxamide	0.0252748	-5.30615	0.00232568	0.286249	2.3942	415.217	9.96053				Down
M5688.neg	1-[4-(3,5-dimethylpyrazol-1-yl)pyrimidin-2-yl]-N-(2-methylpropyl)piperidine-4-carboxamide	0.560181	-0.836036	0.0479294	0.645973	1.80478	355.225	3.89897				Down
M5713.neg	1-[1-methyl-5-(4-methylpiperidine-1-carbonyl)pyrrol-3-yl]sulfonyl-N-propylpiperidine-4-carboxamide	2.88188	1.52701	0.0470619	0.645973	1.82999	419.212	6.48068				Up
M5727.neg	1-[[3-(2-ethoxyphenyl)-1,2,4-oxadiazol-5-yl]methyl]-3-(oxolan-2-ylmethyl)quinazoline-2,4-dione	1.44399	0.530063	0.0111278	0.477985	2.00729	447.167	6.54568				Up
M5728.neg	1-[[3-(2-ethoxyphenyl)-1,2,4-oxadiazol-5-yl]methyl]-3-(3-methoxypropyl)quinazoline-2,4-dione	0.343191	-1.54291	0.0481889	0.647238	1.77755	473.125	9.44622				Down
M573.pos	piperidin-1-yl-(6-thiophen-3-ylpyridin-3-yl)methanone	0.0810714	-3.62466	0.030797	0.804711	1.86567	148.047	5.88448				Down
M5732.pos	1-[(5-methoxy-1-methylindol-3-yl)methyl]-N-[3-(4-propylpiperazin-1-yl)propyl]piperidine-4-carboxamide	0.778049	-0.362066	0.00329532	0.525756	2.38571	939.688	14.8268				Down
M5743.pos	1,5-Dibutyl methyl hydroxycitrate	1.41307	0.498828	0.0214155	0.801271	1.98848	357.152	0.881	HMDB0040461			Up
M577.pos	piperazine-2,5-dione	0.701524	-0.511436	0.0229641	0.801271	1.94045	132.077	2.14718				Down
M579.pos	Piperazine	1.23123	0.300103	0.0230001	0.801271	1.97085	128.119	13.9717	HMDB0014730			Up
M5793.pos	1,2-Dioleoyl PC	0.599387	-0.738441	0.00692014	0.700798	2.23767	786.6	10.7611				Down
M580.neg	Pipemidic acid	0.0398209	-4.65033	0.0149649	0.510833	2.04446	302.125	4.9727	HMDB0041989			Down
M5875.neg	1-(3-oxo-4H-1,4-benzothiazine-2-carbonyl)-N-[4-(trifluoromethoxy)phenyl]piperidine-4-carboxamide	1.45284	0.538878	0.0412706	0.634176	1.84809	524.111	3.98977				Up
M588.neg	Pifithrin-Mu	0.527627	-0.922409	0.0231183	0.574586	1.96724	226.018	5.16962				Down
M5930.pos	1-(2-ethylsulfonylethyl)-2-methyl-5-nitroimidazole	42.5188	5.41003	0.0204935	0.801271	2.06006	135.531	5.29272				Up
M6029.neg	[4-(2-methylpropyl)piperazin-1-yl]-[1-[6-(trifluoromethyl)-[1,2,4]triazolo[4,3-a]pyridin-3-yl]piperidin-3-yl]methanone	5.14018e-09	-27.5355	0.00100145	0.239999	2.78256	483.234	10.57				Down
M6034.neg	[4-(1-methylpiperidin-4-yl)piperazin-1-yl]-(1-pyrido[2,3-b]pyrazin-7-ylpiperidin-3-yl)methanone	12.3875	3.63081	0.00298951	0.295671	2.22919	422.268	9.80915				Up
M6043.neg	[3-(3-fluorophenyl)-1,2-thiazol-5-yl]-pyrrolidin-1-ylmethanone	0.789522	-0.340948	0.0257548	0.595636	1.8027	297.048	8.7254				Down
M6054.pos	[2-[3-[2-(cyclopropylmethoxy)ethyl]-1,2,4-oxadiazol-5-yl]pyrrolidin-1-yl]-pyrazin-2-ylmethanone	0.379475	-1.39792	0.0211012	0.801271	2.02121	344.171	6.2994				Down
M6063.pos	[2-(dimethylamino)ethoxy]sulfonic acid	0.492834	-1.02083	0.0115381	0.722524	2.12449	134.027	0.870183	HMDB0142542			Down
M6070.neg	[1-hydroxy-1-(4-methoxyphenyl)propan-2-yl] 4-methoxybenzoate	1.92028	0.941316	0.0239002	0.574854	1.75454	315.124	6.3499				Up
M6076.neg	[1-[3-(3-phenyl-1,2,4-oxadiazol-5-yl)pyridin-2-yl]piperidin-4-yl]-(4-pyrimidin-2-ylpiperazin-1-yl)methanone	2.91123e+07	24.7951	0.0305993	0.613494	1.94193	495.224	7.33498				Up
M6084.pos	[1-(4-morpholin-4-ylpyrimidin-5-yl)piperidin-4-yl]-(4-phenylpiperazin-1-yl)methanone	2.00714	1.00514	0.0192555	0.799686	2.04904	454.293	11.1679				Up
M61.pos	Val Asn His Val Thr	21.4611	4.42365	0.0128087	0.739322	2.1927	296.146	11.2305				Up
M610.pos	Phenyl-Leucine	1.54443	0.627076	0.00195231	0.445417	2.43459	225.16	5.68172	HMDB0094662			Up
M6146.neg	(Z)-3-Hydroxyoctadec-7-enoic acid (NMR)	0.611115	-0.710485	0.0137379	0.502824	1.85633	343.25	11.1543				Down
M616.pos	Phenylalanylproline	0.244083	-2.03455	0.0299444	0.804711	1.94396	245.129	6.09967	HMDB0011177			Down
M6213.pos	(R)-4-aminoisoxazolidin-3-one	1.85566	0.891933	0.011593	0.722524	2.17204	120.077	2.0382				Up
M622.pos	Phenylacetic acid	0.544554	-0.876853	0.0200034	0.799904	2.13342	169.086	5.9912				Down
M6221.neg	(R)-3-Amino-4-phenylbutyric acid	1.86956	0.902701	0.0486531	0.64931	1.73577	224.093	5.61253				Up
M6223.neg	(R)-2-Hydroxy-2H-1,4-benzoxazin-3(4H)-one	0.618641	-0.692825	0.0438504	0.639563	1.7132	146.025	5.61253	HMDB0038318			Down
M6307.neg	(6E)-2,6,10-trimethyldodeca-6,11-diene-2,3,10-triol	0.629023	-0.668815	0.0310958	0.613494	1.83796	255.197	8.55598				Down
M6320.neg	(5R)-5-hydroxy-1-(4-hydroxy-3-methoxyphenyl)tetradecan-3-one	3.41049	1.76998	0.019865	0.556271	1.95808	395.243	10.1018				Up
M6346.neg	(4S,6S)-3,4,5,6-Tetrahydro-4-hydroxy-6-methyl-2H-pyran-2-one	1.95263	0.96542	0.0201863	0.556271	1.8891	389.182	6.96267	HMDB0033302			Up
M6372.pos	(4-cyclohexylpiperazin-1-yl)-(1-methylpyrrolo[2,3-b]pyridin-3-yl)methanone	1.80593	0.85274	0.0174412	0.773449	1.98571	309.206	11.4725				Up
M6403.neg	(3S,4R)-1-(2,2-dimethylpropyl)-4-[(2-methoxyacetyl)amino]-N,N-dimethylpiperidine-3-carboxamide	2.94421e-08	-25.0175	0.0308694	0.613494	2.0248	334.211	7.49023				Down
M6430.neg	(3-methylphenyl)-(3,4,6,7-tetrahydroimidazo[4,5-c]pyridin-5-yl)methanone	0.815573	-0.294115	0.0463526	0.643978	1.83652	221.095	6.97555				Down
M6482.neg	(2S,4R)-N-cyclohexyl-1-[1-[5-[(3,5-dimethyl-1,2-oxazol-4-yl)methyl]furan-2-carbonyl]piperidin-4-yl]-4-hydroxypyrrolidine-2-carboxamide	3.76392	1.91224	0.0359507	0.613494	1.93121	497.276	6.32402				Up
M6530.neg	(2R,3S)-5-oxo-3-phenylmorpholine-2-carboxylic acid	0.626785	-0.673957	0.0310427	0.613494	1.72583	242.043	5.8871				Down
M6549.pos	(2R,3R)-2-(3,4-dihydroxyphenyl)-3,5-dihydroxy-7-methoxy-2,3-dihydrochromen-4-one	0.390256	-1.35751	0.00936819	0.722524	2.15517	160.043	0.942483				Down
M6579.neg	(2E,6E,11E,13E)-18-(2,6-dioxopiperidin-4-yl)-9-hydroxy-8-methoxy-10,12,14-trimethyl-15-oxooctadeca-2,6,11,13-tetraenoic acid	9.01528	3.17237	0.00903842	0.450415	2.20522	470.253	7.96185				Up
M6659.neg	(1R,2R,4R,8R)-p-Menthane-2,8,9-triol	1.53012	0.613643	0.0459055	0.643978	1.65498	421.281	8.30878	HMDB0033574			Up
M6677.neg	(13E)-11a-Hydroxy-9,15-dioxoprost-13-enoic acid	0.643973	-0.634928	0.0069937	0.417994	2.22393	333.208	10.7305	HMDB0001320			Down
M673.neg	Pentanal	0.646541	-0.629185	0.00353339	0.31387	2.33436	85.066	4.25153	HMDB0031206			Down
M6739.neg	((+-))5-HETrE	0.711369	-0.491331	0.0225069	0.574501	1.85626	321.244	10.8427				Down
M6752.neg	((+-))-(E)-3-Methyl-4-decen-1-yl acetate	0.494018	-1.01736	0.0159776	0.520402	2.07738	211.171	9.0184	HMDB0032792			Down
M707.pos	p-Cresol sulfate	0.68819	-0.539122	0.000528854	0.2785	2.63677	232.986	6.0617	HMDB0011635			Down
M711.neg	p-CHLOROPHENYLALANINE	0.164216	-2.60634	0.00424904	0.36103	2.4375	234.01	4.06858				Down
M745.neg	Palladium	0.663144	-0.592605	0.034657	0.613494	1.79216	140.873	0.790233	HMDB0013670			Down
M755.neg	Oxandrolone	0.274689	-1.86413	0.00992318	0.46904	2.16593	305.213	9.73375	HMDB0014759			Down
M759.neg	OTK	0.424652	-1.23565	0.0117221	0.479748	2.09888	1001.74	10.6702				Down
M76.pos	Ureidopropionic acid	1.43965	0.525719	0.0258272	0.801732	1.90821	133.061	0.98615				Up
M763.neg	Osmanthuside A	2.75043	1.45966	0.00460061	0.370753	2.25598	491.156	5.84902	HMDB0038748			Up
M764.pos	Oseltamivir carboxylate	0.539304	-0.890831	0.0483459	0.804711	1.76721	154.086	6.79418				Down
M798.pos	OCTADECYLPHOSPHOCHOLINE	2.33449	1.22311	0.000828516	0.358229	2.77993	893.686	14.7759				Up
M813.neg	N-tert-butyl-2-[6-(5-methyl-1,2,4-oxadiazol-3-yl)-2-oxo-3-propan-2-ylbenzimidazol-1-yl]acetamide	0.26544	-1.91354	0.0113873	0.479748	2.13852	370.188	7.29552				Down
M818.pos	NSC405020	0.428201	-1.22364	0.000481801	0.2785	2.58145	224.04	0.05				Down
M869.neg	N-Nitrosoproline	1.63257	0.707149	0.0424301	0.635978	1.91589	125.036	1.63152	HMDB0041946			Up
M920.pos	Niclosamide	0.694396	-0.526168	0.00202399	0.445417	2.41506	368.021	6.05028	HMDB0015679			Down
M926.pos	Niacinamide	1.43411	0.520154	0.0150188	0.773449	2.14133	123.056	1.41347				Up
M939.pos	N-ethyl-5-propan-2-yl-1H-pyrazole-3-carboxamide	0.783069	-0.352789	0.0360157	0.804711	1.81444	213.146	8.27112				Down
M963.neg	N-cyclopropyl-N-[(1-methylpyrrol-2-yl)methyl]cyclobutanecarboxamide	1.36698	0.450991	0.0238155	0.574586	1.77425	231.15	8.42605				Up
M965.neg	N'-cyclopropyl-N-(3-hydroxy-4,4-dimethylpentyl)oxamide	0.393384	-1.34599	0.0360233	0.613494	2.00836	287.161	5.83578				Down
M966.neg	N-cyclopropyl-7-pyridin-2-ylpyrazolo[1,5-a]pyrimidine-3-carboxamide	1.97827	0.984236	0.0231986	0.574586	1.82865	260.093	7.42533				Up
M970.neg	N-cyclopropyl-5-methyl-1,2-oxazole-3-carboxamide	0.374614	-1.41652	0.0151362	0.511361	2.07598	497.213	9.44622				Down
M975.neg	N-cyclopropyl-2-oxo-1H-quinoline-4-carboxamide	1.66816	0.738256	0.0143666	0.503793	1.93108	209.072	8.26872				Up
M996.pos	N-cyclohexyl-N-methyl-1-[(2-oxo-3-propyl-1,3-benzothiazol-6-yl)sulfonyl]piperidine-4-carboxamide	1.54253	0.625294	0.038829	0.804711	1.85887	168.066	1.0388				Up
